# Supplementary material for: Suppression of a Field Population of Aedes aegypti in Brazil by Sustained Release of Transgenic Male Mosquitoes
Source: PLoS Negl Trop Dis. 2015 Jul 2;9(7):e0003864. doi: 10.1371/journal.pntd.0003864 (PMC4489809; doi:10.1371/journal.pntd.0003864)
Supplement: S1 Dataset — Ovitrap data including results for screening larvae for expression of fluorescence, numbers of OX513A males released, direct adult trapping data including recapture of marked OX513A males and data presented in Figs 2 and 3, S2 and S4 Figs. (XLSX) [file pntd.0003864.s002.xlsx]

## Sheet: Raw ovitrap data
OVITRAP	GPS	LAT	LONG	AREA (3 areas for main text)	AREA (4 areas for SI)	INSIDE_OUTSIDE	DATE_SET_UP	DATE_COLLECTED	NUM_EGGS/TRAP	NUM_LARVAE	NUM_OX513A LARVAE	RECOVERED	EGG_POSITIVE	LARVAE_POSITIVE	OX513A_POSITIVE	ADULT_FEMALE_AEGYPTI	ADULT_MALE_AEGYPTI	ADULT_A_ALBOPICTUS
1	1	-9.45144	-40.4817	U	C		2010-07-15	2010-07-22	0	0		1	0	0	0	0	0	0
2	2	-9.45142	-40.4815	U	C		2010-07-15	2010-07-22	0	0		1	0	0	0	0	0	0
3	3	-9.45215	-40.4806	B	B		2010-07-15	2010-07-22	2	2		1	1	1	0	1	1	0
4	4	-9.45208	-40.4813	B	B		2010-07-15	2010-07-22	28	18		1	1	1	0	8	9	0
5	5	-9.45295	-40.4811	B	B		2010-07-15	2010-07-22	0	0		1	0	0	0	0	0	0
6	6	-9.45215	-40.4804	B	B		2010-07-15	2010-07-22	0	0		1	0	0	0	0	0	0
7	7	-9.45239	-40.48	A	A		2010-07-15	2010-07-22	0	0		1	0	0	0	0	0	0
8	8	-9.45309	-40.4797	A	A		2010-07-15	2010-07-22	0	0		1	0	0	0	0	0	0
9	9	-9.4536	-40.479	A	A		2010-07-15	2010-07-22	0	0		1	0	0	0	0	0	0
10	10	-9.45421	-40.4776	A	A		2010-07-15	2010-07-22	0	0		1	0	0	0	0	0	0
11	11	-9.45426	-40.4775	A	A		2010-07-15	2010-07-22	0	0		1	0	0	0	0	0	0
12	12	-9.45301	-40.4789	A	A		2010-07-15	2010-07-22	0	0		1	0	0	0	0	0	0
13	13	-9.45263	-40.4795	A	A		2010-07-15	2010-07-22				0	0	0	0
14	14	-9.4517	-40.4799	B	B		2010-07-15	2010-07-22				0	0	0	0
15	15	-9.45056	-40.4807	U	C		2010-07-15	2010-07-22	0	0		1	0	0	0	0	0	0
16	16	-9.45001	-40.48	U	C		2010-07-15	2010-07-22	0	0		1	0	0	0	0	0	0
17	17	-9.44824	-40.4807	U	D		2010-07-15	2010-07-22	7	6		1	1	1	0	3	2	0
18	18	-9.44805	-40.4811	U	D		2010-07-15	2010-07-22	0	0		1	0	0	0	0	0	0
19	19	-9.44613	-40.483	U	D		2010-07-15	2010-07-22	0	0		1	0	0	0	0	0	0
20	20	-9.44651	-40.4833	U	D		2010-07-15	2010-07-22	0	0		1	0	0	0	0	0	0
21	21	-9.44565	-40.4838	U	D		2010-07-15	2010-07-22	0	0		1	0	0	0	0	0	0
1	1	-9.45144	-40.4817	U	C		2010-07-22	2010-07-26	0	0		1	0	0	0	0	0	0
2	2	-9.45142	-40.4815	U	C		2010-07-22	2010-07-26	5	0		1	1	0	0	0	0	0
3	3	-9.45215	-40.4806	B	B		2010-07-22	2010-07-26	0	0		1	0	0	0	0	0	0
4	4	-9.45208	-40.4813	B	B		2010-07-22	2010-07-26	61	0		1	1	0	0	0	0	0
5	5	-9.45295	-40.4811	B	B		2010-07-22	2010-07-26				0	0	0	0
6	6	-9.45215	-40.4804	B	B		2010-07-22	2010-07-26	12	0		1	1	0	0	0	0	0
7	7	-9.45239	-40.48	A	A		2010-07-22	2010-07-26	1	0		1	1	0	0	0	0	0
8	8	-9.45309	-40.4797	A	A		2010-07-22	2010-07-26	0	0		1	0	0	0	0	0	0
9	9	-9.4536	-40.479	A	A		2010-07-22	2010-07-26	0	0		1	0	0	0	0	0	0
10	10	-9.45421	-40.4776	A	A		2010-07-22	2010-07-26	0	0		1	0	0	0	0	0	0
11	11	-9.45426	-40.4775	A	A		2010-07-22	2010-07-26	0	0		1	0	0	0	0	0	0
12	12	-9.45301	-40.4789	A	A		2010-07-22	2010-07-26	0	0		1	0	0	0	0	0	0
13	13	-9.45263	-40.4795	A	A		2010-07-22	2010-07-26				0	0	0	0
14	14	-9.4517	-40.4799	B	B		2010-07-22	2010-07-26				0	0	0	0
15	15	-9.45056	-40.4807	U	C		2010-07-22	2010-07-26				0	0	0	0
16	16	-9.45001	-40.48	U	C		2010-07-22	2010-07-26	0	0		1	0	0	0	0	0	0
17	17	-9.44824	-40.4807	U	D		2010-07-22	2010-07-26	0	0		1	0	0	0	0	0	0
18	18	-9.44805	-40.4811	U	D		2010-07-22	2010-07-26	1	0		1	1	0	0	0	0	0
19	19	-9.44613	-40.483	U	D		2010-07-22	2010-07-26	0	0		1	0	0	0	0	0	0
20	20	-9.44651	-40.4833	U	D		2010-07-22	2010-07-26	1	0		1	1	0	0	0	0	0
21	21	-9.44565	-40.4838	U	D		2010-07-22	2010-07-26	0	0		1	0	0	0	0	0	0
1	1	-9.45144	-40.4817	U	C		2010-07-26	2010-08-02	0	0		1	0	0	0	0	0	0
2	2	-9.45142	-40.4815	U	C		2010-07-26	2010-08-02	49	21		1	1	1	0	9	10	0
3	3	-9.45215	-40.4806	B	B		2010-07-26	2010-08-02	3	3		1	1	1	0	3	0	0
4	4	-9.45208	-40.4813	B	B		2010-07-26	2010-08-02	89	100		1	1	1	0	49	45	0
5	5	-9.45295	-40.4811	B	B		2010-07-26	2010-08-02				0	0	0	0
6	6	-9.45215	-40.4804	B	B		2010-07-26	2010-08-02	0	0		1	0	0	0	0	0	0
7	7	-9.45239	-40.48	A	A		2010-07-26	2010-08-02	0	0		1	0	0	0	0	0	0
8	8	-9.45309	-40.4797	A	A		2010-07-26	2010-08-02				0	0	0	0
9	9	-9.4536	-40.479	A	A		2010-07-26	2010-08-02				0	0	0	0
10	10	-9.45421	-40.4776	A	A		2010-07-26	2010-08-02	0	0		1	0	0	0	0	0	0
11	11	-9.45426	-40.4775	A	A		2010-07-26	2010-08-02	0	0		1	0	0	0	0	0	0
12	12	-9.45301	-40.4789	A	A		2010-07-26	2010-08-02	0	0		1	0	0	0	0	0	0
13	13	-9.45263	-40.4795	A	A		2010-07-26	2010-08-02	0	0		1	0	0	0	0	0	0
14	14	-9.4517	-40.4799	B	B		2010-07-26	2010-08-02	0	0		1	0	0	0	0	0	0
15	15	-9.45056	-40.4807	U	C		2010-07-26	2010-08-02				0	0	0	0
16	16	-9.45001	-40.48	U	C		2010-07-26	2010-08-02	0	0		1	0	0	0	0	0	0
17	17	-9.44824	-40.4807	U	D		2010-07-26	2010-08-02	0	0		1	0	0	0	0	0	0
18	18	-9.44805	-40.4811	U	D		2010-07-26	2010-08-02	0	0		1	0	0	0	0	0	0
19	19	-9.44613	-40.483	U	D		2010-07-26	2010-08-02	23	17		1	1	1	0	5	12	0
20	20	-9.44651	-40.4833	U	D		2010-07-26	2010-08-02	0	0		1	0	0	0	0	0	0
21	21	-9.44565	-40.4838	U	D		2010-07-26	2010-08-02				0	0	0	0
1	1	-9.45144	-40.4817	U	C		2010-08-02	2010-08-09	0	0		1	0	0	0	0	0	0
2	2	-9.45142	-40.4815	U	C		2010-08-02	2010-08-09	7	7		1	1	1	0	3	2	0
3	3	-9.45215	-40.4806	B	B		2010-08-02	2010-08-09	0	0		1	0	0	0	0	0	0
4	4	-9.45208	-40.4813	B	B		2010-08-02	2010-08-09	48	48		1	1	1	0	23	25	0
5	5	-9.45295	-40.4811	B	B		2010-08-02	2010-08-09	0	0		1	0	0	0	0	0	0
6	6	-9.45215	-40.4804	B	B		2010-08-02	2010-08-09	0	0		1	0	0	0	0	0	0
7	7	-9.45239	-40.48	A	A		2010-08-02	2010-08-09	0	0		1	0	0	0	0	0	0
8	8	-9.45309	-40.4797	A	A		2010-08-02	2010-08-09				0	0	0	0
9	9	-9.4536	-40.479	A	A		2010-08-02	2010-08-09	0	0		1	0	0	0	0	0	0
10	10	-9.45421	-40.4776	A	A		2010-08-02	2010-08-09	40	26		1	1	1	0	10	13	0
11	11	-9.45426	-40.4775	A	A		2010-08-02	2010-08-09	0	0		1	0	0	0	0	0	0
12	12	-9.45301	-40.4789	A	A		2010-08-02	2010-08-09	0	0		1	0	0	0	0	0	0
13	13	-9.45263	-40.4795	A	A		2010-08-02	2010-08-09				0	0	0	0
14	14	-9.4517	-40.4799	B	B		2010-08-02	2010-08-09				0	0	0	0
15	15	-9.45056	-40.4807	U	C		2010-08-02	2010-08-09				0	0	0	0
16	16	-9.45001	-40.48	U	C		2010-08-02	2010-08-09	0	0		1	0	0	0	0	0	0
17	17	-9.44824	-40.4807	U	D		2010-08-02	2010-08-09	0	0		1	0	0	0	0	0	0
18	18	-9.44805	-40.4811	U	D		2010-08-02	2010-08-09	39	26		1	1	1	0	12	11	0
19	19	-9.44613	-40.483	U	D		2010-08-02	2010-08-09	0	0		1	0	0	0	0	0	0
20	20	-9.44651	-40.4833	U	D		2010-08-02	2010-08-09	1	1		1	1	1	0	0	1	0
21	21	-9.44565	-40.4838	U	D		2010-08-02	2010-08-09				0	0	0	0
1	1	-9.45144	-40.4817	U	C		2010-08-09	2010-08-16	0	0		1	0	0	0	0	0	0
2	2	-9.45142	-40.4815	U	C		2010-08-09	2010-08-16	154	160		1	1	1	0	73	84	0
3	3	-9.45215	-40.4806	B	B		2010-08-09	2010-08-16	15	10		1	1	1	0	7	3	0
4	4	-9.45208	-40.4813	B	B		2010-08-09	2010-08-16	75	127		1	1	1	0	63	64	0
5	5	-9.45295	-40.4811	B	B		2010-08-09	2010-08-16				0	0	0	0
6	6	-9.45215	-40.4804	B	B		2010-08-09	2010-08-16	1	1		1	1	1	0	1	0	0
7	7	-9.45239	-40.48	A	A		2010-08-09	2010-08-16	0	0		1	0	0	0	0	0	0
8	8	-9.45309	-40.4797	A	A		2010-08-09	2010-08-16	158	119		1	1	1	0	22	97	0
9	9	-9.4536	-40.479	A	A		2010-08-09	2010-08-16	0	0		1	0	0	0	0	0	0
10	10	-9.45421	-40.4776	A	A		2010-08-09	2010-08-16	0	0		1	0	0	0	0	0	0
11	11	-9.45426	-40.4775	A	A		2010-08-09	2010-08-16	54	49		1	1	1	0	27	22	0
12	12	-9.45301	-40.4789	A	A		2010-08-09	2010-08-16				0	0	0	0
13	13	-9.45263	-40.4795	A	A		2010-08-09	2010-08-16				0	0	0	0
14	14	-9.4517	-40.4799	B	B		2010-08-09	2010-08-16				0	0	0	0
15	15	-9.45056	-40.4807	U	C		2010-08-09	2010-08-16				0	0	0	0
16	16	-9.45001	-40.48	U	C		2010-08-09	2010-08-16	13	52		1	1	1	0	23	25	0
17	17	-9.44824	-40.4807	U	D		2010-08-09	2010-08-16	0	0		1	0	0	0	0	0	0
18	18	-9.44805	-40.4811	U	D		2010-08-09	2010-08-16	13	13		1	1	1	0	7	8	0
19	19	-9.44613	-40.483	U	D		2010-08-09	2010-08-16	0	0		1	0	0	0	0	0	0
20	20	-9.44651	-40.4833	U	D		2010-08-09	2010-08-16	0	0		1	0	0	0	0	0	0
21	21	-9.44565	-40.4838	U	D		2010-08-09	2010-08-16				0	0	0	0
1	1	-9.45144	-40.4817	U	C		2010-08-16	2010-08-23	0	0		1	0	0	0	0	0	0
2	2	-9.45142	-40.4815	U	C		2010-08-16	2010-08-23	13	6		1	1	1	0	3	3	0
3	3	-9.45215	-40.4806	B	B		2010-08-16	2010-08-23	25	24		1	1	1	0	12	12	0
4	4	-9.45208	-40.4813	B	B		2010-08-16	2010-08-23	40	32		1	1	1	0	8	24	0
5	5	-9.45295	-40.4811	B	B		2010-08-16	2010-08-23	0	0		1	0	0	0	0	0	0
6	6	-9.45215	-40.4804	B	B		2010-08-16	2010-08-23	0	0		1	0	0	0	0	0	0
7	7	-9.45239	-40.48	A	A		2010-08-16	2010-08-23	1	0		1	1	0	0	0	0	0
8	8	-9.45309	-40.4797	A	A		2010-08-16	2010-08-23	10	8		1	1	1	0	2	6	0
9	9	-9.4536	-40.479	A	A		2010-08-16	2010-08-23	0	0		1	0	0	0	0	0	0
10	10	-9.45421	-40.4776	A	A		2010-08-16	2010-08-23	0	0		1	0	0	0	0	0	0
11	11	-9.45426	-40.4775	A	A		2010-08-16	2010-08-23	0	0		1	0	0	0	0	0	0
12	12	-9.45301	-40.4789	A	A		2010-08-16	2010-08-23	0	0		1	0	0	0	0	0	0
13	13	-9.45263	-40.4795	A	A		2010-08-16	2010-08-23				0	0	0	0
14	14	-9.4517	-40.4799	B	B		2010-08-16	2010-08-23				0	0	0	0
15	15	-9.45056	-40.4807	U	C		2010-08-16	2010-08-23				0	0	0	0
16	16	-9.45001	-40.48	U	C		2010-08-16	2010-08-23	15	13		1	1	1	0	4	9	0
17	17	-9.44824	-40.4807	U	D		2010-08-16	2010-08-23	0	0		1	0	0	0	0	0	0
18	18	-9.44805	-40.4811	U	D		2010-08-16	2010-08-23	81	66		1	1	1	0	20	44	0
19	19	-9.44613	-40.483	U	D		2010-08-16	2010-08-23	0	0		1	0	0	0	0	0	0
20	20	-9.44651	-40.4833	U	D		2010-08-16	2010-08-23	0	0		1	0	0	0	0	0	0
21	21	-9.44565	-40.4838	U	D		2010-08-16	2010-08-23				0	0	0	0
1	1	-9.45144	-40.4817	U	C		2010-08-23	2010-08-30	0	0		1	0	0	0	0	0	0
2	2	-9.45142	-40.4815	U	C		2010-08-23	2010-08-30	21	21		1	1	1	0	19	2	0
3	3	-9.45215	-40.4806	B	B		2010-08-23	2010-08-30	2	0		1	1	0	0	0	0	0
4	4	-9.45208	-40.4813	B	B		2010-08-23	2010-08-30	105	61		1	1	1	0	27	32	0
5	5	-9.45295	-40.4811	B	B		2010-08-23	2010-08-30				0	0	0	0
6	6	-9.45215	-40.4804	B	B		2010-08-23	2010-08-30				0	0	0	0
7	7	-9.45239	-40.48	A	A		2010-08-23	2010-08-30	0	0		1	0	0	0	0	0	0
8	8	-9.45309	-40.4797	A	A		2010-08-23	2010-08-30	0	0		1	0	0	0	0	0	0
9	9	-9.4536	-40.479	A	A		2010-08-23	2010-08-30	0	0		1	0	0	0	0	0	0
10	10	-9.45421	-40.4776	A	A		2010-08-23	2010-08-30	0	0		1	0	0	0	0	0	0
11	11	-9.45426	-40.4775	A	A		2010-08-23	2010-08-30	2	2		1	1	1	0	1	1	0
12	12	-9.45301	-40.4789	A	A		2010-08-23	2010-08-30	10	7		1	1	1	0	5	2	0
13	13	-9.45263	-40.4795	A	A		2010-08-23	2010-08-30				0	0	0	0
14	14	-9.4517	-40.4799	B	B		2010-08-23	2010-08-30				0	0	0	0
15	15	-9.45056	-40.4807	U	C		2010-08-23	2010-08-30				0	0	0	0
16	16	-9.45001	-40.48	U	C		2010-08-23	2010-08-30	0	0		1	0	0	0	0	0	0
17	17	-9.44824	-40.4807	U	D		2010-08-23	2010-08-30	0	0		1	0	0	0	0	0	0
18	18	-9.44805	-40.4811	U	D		2010-08-23	2010-08-30	0	0		1	0	0	0	0	0	0
19	19	-9.44613	-40.483	U	D		2010-08-23	2010-08-30	0	0		1	0	0	0	0	0	0
20	20	-9.44651	-40.4833	U	D		2010-08-23	2010-08-30	0	0		1	0	0	0	0	0	0
21	21	-9.44565	-40.4838	U	D		2010-08-23	2010-08-30				0	0	0	0
1	1	-9.45144	-40.4817	U	C		2010-08-30	2010-09-06	0	0		1	0	0	0	0	0	0
2	2	-9.45142	-40.4815	U	C		2010-08-30	2010-09-06	11	11		1	1	1	0	4	7	0
3	3	-9.45215	-40.4806	B	B		2010-08-30	2010-09-06	0	0		1	0	0	0	0	0	0
4	4	-9.45208	-40.4813	B	B		2010-08-30	2010-09-06	47	42		1	1	1	0	16	26	0
5	5	-9.45295	-40.4811	B	B		2010-08-30	2010-09-06				0	0	0	0
6	6	-9.45215	-40.4804	B	B		2010-08-30	2010-09-06				0	0	0	0
7	7	-9.45239	-40.48	A	A		2010-08-30	2010-09-06	0	0		1	0	0	0	0	0	0
8	8	-9.45309	-40.4797	A	A		2010-08-30	2010-09-06	0	0		1	0	0	0	0	0	0
9	9	-9.4536	-40.479	A	A		2010-08-30	2010-09-06	0	0		1	0	0	0	0	0	0
10	10	-9.45421	-40.4776	A	A		2010-08-30	2010-09-06	0	0		1	0	0	0	0	0	0
11	11	-9.45426	-40.4775	A	A		2010-08-30	2010-09-06	49	15		1	1	1	0	9	6	0
12	12	-9.45301	-40.4789	A	A		2010-08-30	2010-09-06	0	0		1	0	0	0	0	0	0
13	13	-9.45263	-40.4795	A	A		2010-08-30	2010-09-06				0	0	0	0
14	14	-9.4517	-40.4799	B	B		2010-08-30	2010-09-06				0	0	0	0
15	15	-9.45056	-40.4807	U	C		2010-08-30	2010-09-06	0	0		1	0	0	0	0	0	0
16	16	-9.45001	-40.48	U	C		2010-08-30	2010-09-06	0	0		1	0	0	0	0	0	0
17	17	-9.44824	-40.4807	U	D		2010-08-30	2010-09-06	59	18		1	1	1	0	12	6	0
18	18	-9.44805	-40.4811	U	D		2010-08-30	2010-09-06	0	0		1	0	0	0	0	0	0
19	19	-9.44613	-40.483	U	D		2010-08-30	2010-09-06	0	0		1	0	0	0	0	0	0
20	20	-9.44651	-40.4833	U	D		2010-08-30	2010-09-06	0	0		1	0	0	0	0	0	0
21	21	-9.44565	-40.4838	U	D		2010-08-30	2010-09-06	0	0		1	0	0	0	0	0	0
1	1	-9.45144	-40.4817	U	C		2010-09-06	2010-09-13	0	0		1	0	0	0	0	0	0
2	2	-9.45142	-40.4815	U	C		2010-09-06	2010-09-13	119	72		1	1	1	0	28	44	0
3	3	-9.45215	-40.4806	B	B		2010-09-06	2010-09-13	0	0		1	0	0	0	0	0	0
4	4	-9.45208	-40.4813	B	B		2010-09-06	2010-09-13	19	11		1	1	1	0	2	8	0
5	5	-9.45295	-40.4811	B	B		2010-09-06	2010-09-13				0	0	0	0
6	6	-9.45215	-40.4804	B	B		2010-09-06	2010-09-13				0	0	0	0
7	7	-9.45239	-40.48	A	A		2010-09-06	2010-09-13				0	0	0	0
8	8	-9.45309	-40.4797	A	A		2010-09-06	2010-09-13				0	0	0	0
9	9	-9.4536	-40.479	A	A		2010-09-06	2010-09-13	0	0		1	0	0	0	0	0	0
10	10	-9.45421	-40.4776	A	A		2010-09-06	2010-09-13	0	0		1	0	0	0	0	0	0
11	11	-9.45426	-40.4775	A	A		2010-09-06	2010-09-13	0	0		1	0	0	0	0	0	0
12	12	-9.45301	-40.4789	A	A		2010-09-06	2010-09-13	0	0		1	0	0	0	0	0	0
13	13	-9.45263	-40.4795	A	A		2010-09-06	2010-09-13				0	0	0	0
14	14	-9.4517	-40.4799	B	B		2010-09-06	2010-09-13				0	0	0	0
15	15	-9.45056	-40.4807	U	C		2010-09-06	2010-09-13				0	0	0	0
16	16	-9.45001	-40.48	U	C		2010-09-06	2010-09-13	48	32		1	1	1	0	11	21	0
17	17	-9.44824	-40.4807	U	D		2010-09-06	2010-09-13	0	0		1	0	0	0	0	0	0
18	18	-9.44805	-40.4811	U	D		2010-09-06	2010-09-13	0	0		1	0	0	0	0	0	0
19	19	-9.44613	-40.483	U	D		2010-09-06	2010-09-13	0	0		1	0	0	0	0	0	0
20	20	-9.44651	-40.4833	U	D		2010-09-06	2010-09-13	14	0		1	1	0	0	0	0	0
21	21	-9.44565	-40.4838	U	D		2010-09-06	2010-09-13				0	0	0	0
1	1	-9.45144	-40.4817	U	C		2010-09-13	2010-09-20	0	0		1	0	0	0	0	0	0
2	2	-9.45142	-40.4815	U	C		2010-09-13	2010-09-20	5	5		1	1	1	0	2	3	0
3	3	-9.45215	-40.4806	B	B		2010-09-13	2010-09-20	7	7		1	1	1	0	4	3	0
4	4	-9.45208	-40.4813	B	B		2010-09-13	2010-09-20		3		0	0	1	0	1	2
5	5	-9.45295	-40.4811	B	B		2010-09-13	2010-09-20	0	0		1	0	0	0	0	0	0
6	6	-9.45215	-40.4804	B	B		2010-09-13	2010-09-20				0	0	0	0
7	7	-9.45239	-40.48	A	A		2010-09-13	2010-09-20	0	0		1	0	0	0	0	0	0
8	8	-9.45309	-40.4797	A	A		2010-09-13	2010-09-20	0	0		1	0	0	0	0	0	0
9	9	-9.4536	-40.479	A	A		2010-09-13	2010-09-20	0	0		1	0	0	0	0	0	0
10	10	-9.45421	-40.4776	A	A		2010-09-13	2010-09-20	0	0		1	0	0	0	0	0	0
11	11	-9.45426	-40.4775	A	A		2010-09-13	2010-09-20	0	0		1	0	0	0	0	0	0
12	12	-9.45301	-40.4789	A	A		2010-09-13	2010-09-20	79	78		1	1	1	0	44	34	0
13	13	-9.45263	-40.4795	A	A		2010-09-13	2010-09-20	0	0		1	0	0	0	0	0	0
14	14	-9.4517	-40.4799	B	B		2010-09-13	2010-09-20	0	0		1	0	0	0	0	0	0
15	15	-9.45056	-40.4807	U	C		2010-09-13	2010-09-20	22	0		1	1	0	0	0	0	0
16	16	-9.45001	-40.48	U	C		2010-09-13	2010-09-20	24	10		1	1	1	0	4	6	0
17	17	-9.44824	-40.4807	U	D		2010-09-13	2010-09-20	22	13		1	1	1	0	8	5	0
18	18	-9.44805	-40.4811	U	D		2010-09-13	2010-09-20	86	37		1	1	1	0	24	13	0
19	19	-9.44613	-40.483	U	D		2010-09-13	2010-09-20	0	0		1	0	0	0	0	0	0
20	20	-9.44651	-40.4833	U	D		2010-09-13	2010-09-20	44	27		1	1	1	0	11	15	0
21	21	-9.44565	-40.4838	U	D		2010-09-13	2010-09-20	7	7		1	1	1	0	3	4	0
1	1	-9.45144	-40.4817	U	C		2010-09-20	2010-09-27	0	0		1	0	0	0	0	0	0
2	2	-9.45142	-40.4815	U	C		2010-09-20	2010-09-27	0	0		1	0	0	0	0	0	0
3	3	-9.45215	-40.4806	B	B		2010-09-20	2010-09-27	0	0		1	0	0	0	0	0	0
4	4	-9.45208	-40.4813	B	B		2010-09-20	2010-09-27	10	10		1	1	1	0	6	4	0
5	5	-9.45295	-40.4811	B	B		2010-09-20	2010-09-27				0	0	0	0
6	6	-9.45215	-40.4804	B	B		2010-09-20	2010-09-27				0	0	0	0
7	7	-9.45239	-40.48	A	A		2010-09-20	2010-09-27	0	0		1	0	0	0	0	0	0
8	8	-9.45309	-40.4797	A	A		2010-09-20	2010-09-27	0	0		1	0	0	0	0	0	0
9	9	-9.4536	-40.479	A	A		2010-09-20	2010-09-27	0	0		1	0	0	0	0	0	0
10	10	-9.45421	-40.4776	A	A		2010-09-20	2010-09-27	0	0		1	0	0	0	0	0	0
11	11	-9.45426	-40.4775	A	A		2010-09-20	2010-09-27	0	0		1	0	0	0	0	0	0
12	12	-9.45301	-40.4789	A	A		2010-09-20	2010-09-27	7	0		1	1	0	0	0	0	0
13	13	-9.45263	-40.4795	A	A		2010-09-20	2010-09-27				0	0	0	0
14	14	-9.4517	-40.4799	B	B		2010-09-20	2010-09-27				0	0	0	0
15	15	-9.45056	-40.4807	U	C		2010-09-20	2010-09-27	69	16		1	1	1	0	7	9	0
16	16	-9.45001	-40.48	U	C		2010-09-20	2010-09-27	0	0		1	0	0	0	0	0	0
17	17	-9.44824	-40.4807	U	D		2010-09-20	2010-09-27	0	0		1	0	0	0	0	0	0
18	18	-9.44805	-40.4811	U	D		2010-09-20	2010-09-27	62	35		1	1	1	0	17	18	0
19	19	-9.44613	-40.483	U	D		2010-09-20	2010-09-27	0	0		1	0	0	0	0	0	0
20	20	-9.44651	-40.4833	U	D		2010-09-20	2010-09-27	0	0		1	0	0	0	0	0	0
21	21	-9.44565	-40.4838	U	D		2010-09-20	2010-09-27				0	0	0	0
1	1	-9.45144	-40.4817	U	C		2010-09-27	2010-10-04	0	0		1	0	0	0	0	0	0
2	2	-9.45142	-40.4815	U	C		2010-09-27	2010-10-04	88	16		1	1	1	0	8	8	0
3	3	-9.45215	-40.4806	B	B		2010-09-27	2010-10-04	17	4		1	1	1	0	4	0	0
4	4	-9.45208	-40.4813	B	B		2010-09-27	2010-10-04	541	236		1	1	1	0	146	90	0
5	5	-9.45295	-40.4811	B	B		2010-09-27	2010-10-04	15	13		1	1	1	0	4	9	0
6	6	-9.45215	-40.4804	B	B		2010-09-27	2010-10-04				0	0	0	0
7	7	-9.45239	-40.48	A	A		2010-09-27	2010-10-04	0	0		1	0	0	0	0	0	0
8	8	-9.45309	-40.4797	A	A		2010-09-27	2010-10-04				0	0	0	0
9	9	-9.4536	-40.479	A	A		2010-09-27	2010-10-04	4	4		1	1	1	0	3	1	0
10	10	-9.45421	-40.4776	A	A		2010-09-27	2010-10-04	0	0		1	0	0	0	0	0	0
11	11	-9.45426	-40.4775	A	A		2010-09-27	2010-10-04	4	3		1	1	1	0	1	2	0
12	12	-9.45301	-40.4789	A	A		2010-09-27	2010-10-04				0	0	0	0
13	13	-9.45263	-40.4795	A	A		2010-09-27	2010-10-04				0	0	0	0
14	14	-9.4517	-40.4799	B	B		2010-09-27	2010-10-04				0	0	0	0
15	15	-9.45056	-40.4807	U	C		2010-09-27	2010-10-04	0	0		1	0	0	0	0	0	0
16	16	-9.45001	-40.48	U	C		2010-09-27	2010-10-04	0	0		1	0	0	0	0	0	0
17	17	-9.44824	-40.4807	U	D		2010-09-27	2010-10-04	0	0		1	0	0	0	0	0	0
18	18	-9.44805	-40.4811	U	D		2010-09-27	2010-10-04	16	11		1	1	1	0	6	5	0
19	19	-9.44613	-40.483	U	D		2010-09-27	2010-10-04	0	0		1	0	0	0	0	0	0
20	20	-9.44651	-40.4833	U	D		2010-09-27	2010-10-04	0	0		1	0	0	0	0	0	0
21	21	-9.44565	-40.4838	U	D		2010-09-27	2010-10-04				0	0	0	0
1	1	-9.45144	-40.4817	U	C		2010-10-04	2010-10-11	0	0		1	0	0	0	0	0	0
2	2	-9.45142	-40.4815	U	C		2010-10-04	2010-10-11	79	71		1	1	1	0	33	28	0
3	3	-9.45215	-40.4806	B	B		2010-10-04	2010-10-11	14	14		1	1	1	0	7	7	0
4	4	-9.45208	-40.4813	B	B		2010-10-04	2010-10-11	72	0		1	1	0	0	0	0	0
5	5	-9.45295	-40.4811	B	B		2010-10-04	2010-10-11				0	0	0	0
6	6	-9.45215	-40.4804	B	B		2010-10-04	2010-10-11				0	0	0	0
7	7	-9.45239	-40.48	A	A		2010-10-04	2010-10-11	0	0		1	0	0	0	0	0	0
8	8	-9.45309	-40.4797	A	A		2010-10-04	2010-10-11	0	0		1	0	0	0	0	0	0
9	9	-9.4536	-40.479	A	A		2010-10-04	2010-10-11	0	0		1	0	0	0	0	0	0
10	10	-9.45421	-40.4776	A	A		2010-10-04	2010-10-11	0	0		1	0	0	0	0	0	0
11	11	-9.45426	-40.4775	A	A		2010-10-04	2010-10-11	21	21		1	1	1	0	11	10	0
12	12	-9.45301	-40.4789	A	A		2010-10-04	2010-10-11	0	0		1	0	0	0	0	0	0
13	13	-9.45263	-40.4795	A	A		2010-10-04	2010-10-11				0	0	0	0
14	14	-9.4517	-40.4799	B	B		2010-10-04	2010-10-11				0	0	0	0
15	15	-9.45056	-40.4807	U	C		2010-10-04	2010-10-11	0	0		1	0	0	0	0	0	0
16	16	-9.45001	-40.48	U	C		2010-10-04	2010-10-11	0	0		1	0	0	0	0	0	0
17	17	-9.44824	-40.4807	U	D		2010-10-04	2010-10-11	0	0		1	0	0	0	0	0	0
18	18	-9.44805	-40.4811	U	D		2010-10-04	2010-10-11	44	43		1	1	1	0	26	17	0
19	19	-9.44613	-40.483	U	D		2010-10-04	2010-10-11	0	0		1	0	0	0	0	0	0
20	20	-9.44651	-40.4833	U	D		2010-10-04	2010-10-11	2	1		1	1	1	0	0	0	0
21	21	-9.44565	-40.4838	U	D		2010-10-04	2010-10-11				0	0	0	0
1	1	-9.45144	-40.4817	U	C		2010-10-11	2010-10-18	0	0		1	0	0	0	0	0	0
2	2	-9.45142	-40.4815	U	C		2010-10-11	2010-10-18	53	53		1	1	1	0	23	2	0
3	3	-9.45215	-40.4806	B	B		2010-10-11	2010-10-18	60	60		1	1	1	0	25	4	0
4	4	-9.45208	-40.4813	B	B		2010-10-11	2010-10-18	126	0		1	1	0	0	0	0	0
5	5	-9.45295	-40.4811	B	B		2010-10-11	2010-10-18				0	0	0	0
6	6	-9.45215	-40.4804	B	B		2010-10-11	2010-10-18				0	0	0	0
7	7	-9.45239	-40.48	A	A		2010-10-11	2010-10-18	0	0		1	0	0	0	0	0	0
8	8	-9.45309	-40.4797	A	A		2010-10-11	2010-10-18	0	0		1	0	0	0	0	0	0
9	9	-9.4536	-40.479	A	A		2010-10-11	2010-10-18				0	0	0	0
10	10	-9.45421	-40.4776	A	A		2010-10-11	2010-10-18	0	0		1	0	0	0	0	0	0
11	11	-9.45426	-40.4775	A	A		2010-10-11	2010-10-18	130	87		1	1	1	0	48	37	0
12	12	-9.45301	-40.4789	A	A		2010-10-11	2010-10-18				0	0	0	0
13	13	-9.45263	-40.4795	A	A		2010-10-11	2010-10-18				0	0	0	0
14	14	-9.4517	-40.4799	B	B		2010-10-11	2010-10-18				0	0	0	0
15	15	-9.45056	-40.4807	U	C		2010-10-11	2010-10-18	0	0		1	0	0	0	0	0	0
16	16	-9.45001	-40.48	U	C		2010-10-11	2010-10-18	0	0		1	0	0	0	0	0	0
17	17	-9.44824	-40.4807	U	D		2010-10-11	2010-10-18	0	0		1	0	0	0	0	0	0
18	18	-9.44805	-40.4811	U	D		2010-10-11	2010-10-18	36	35		1	1	1	0	11	13	0
19	19	-9.44613	-40.483	U	D		2010-10-11	2010-10-18	0	0		1	0	0	0	0	0	0
20	20	-9.44651	-40.4833	U	D		2010-10-11	2010-10-18	54	43		1	1	1	0	16	7	0
21	21	-9.44565	-40.4838	U	D		2010-10-11	2010-10-18				0	0	0	0
1	1	-9.45144	-40.4817	U	C		2010-10-18	2010-10-25	0	0		1	0	0	0	0	0	0
2	2	-9.45142	-40.4815	U	C		2010-10-18	2010-10-25	53	41		1	1	1	0	20	21	0
3	3	-9.45215	-40.4806	B	B		2010-10-18	2010-10-25	6	5		1	1	1	0	4	0	0
4	4	-9.45208	-40.4813	B	B		2010-10-18	2010-10-25	34	19		1	1	1	0	6	13	0
5	5	-9.45295	-40.4811	B	B		2010-10-18	2010-10-25				0	0	0	0
6	6	-9.45215	-40.4804	B	B		2010-10-18	2010-10-25				0	0	0	0
7	7	-9.45239	-40.48	A	A		2010-10-18	2010-10-25	0	0		1	0	0	0	0	0	0
8	8	-9.45309	-40.4797	A	A		2010-10-18	2010-10-25	0	0		1	0	0	0	0	0	0
9	9	-9.4536	-40.479	A	A		2010-10-18	2010-10-25	47	47		1	1	1	0	21	22	0
10	10	-9.45421	-40.4776	A	A		2010-10-18	2010-10-25	20	21		1	1	1	0	10	10	0
11	11	-9.45426	-40.4775	A	A		2010-10-18	2010-10-25	0	0		1	0	0	0	0	0	0
12	12	-9.45301	-40.4789	A	A		2010-10-18	2010-10-25				0	0	0	0
13	13	-9.45263	-40.4795	A	A		2010-10-18	2010-10-25				0	0	0	0
14	14	-9.4517	-40.4799	B	B		2010-10-18	2010-10-25				0	0	0	0
15	15	-9.45056	-40.4807	U	C		2010-10-18	2010-10-25				0	0	0	0
16	16	-9.45001	-40.48	U	C		2010-10-18	2010-10-25	0	0		1	0	0	0	0	0	0
17	17	-9.44824	-40.4807	U	D		2010-10-18	2010-10-25	2	2		1	1	1	0	1	1	0
18	18	-9.44805	-40.4811	U	D		2010-10-18	2010-10-25	0	0		1	0	0	0	0	0	0
19	19	-9.44613	-40.483	U	D		2010-10-18	2010-10-25	0	0		1	0	0	0	0	0	0
20	20	-9.44651	-40.4833	U	D		2010-10-18	2010-10-25	88	21		1	1	1	0	9	11	0
21	21	-9.44565	-40.4838	U	D		2010-10-18	2010-10-25				0	0	0	0
1	1	-9.45144	-40.4817	U	C		2010-10-25	2010-11-01	0	0		1	0	0	0	0	0	0
2	2	-9.45142	-40.4815	U	C		2010-10-25	2010-11-01	117	100		1	1	1	0	44	56	0
3	3	-9.45215	-40.4806	B	B		2010-10-25	2010-11-01	0	0		1	0	0	0	0	0	0
4	4	-9.45208	-40.4813	B	B		2010-10-25	2010-11-01	0	0		1	0	0	0	0	0	0
5	5	-9.45295	-40.4811	B	B		2010-10-25	2010-11-01				0	0	0	0
6	6	-9.45215	-40.4804	B	B		2010-10-25	2010-11-01				0	0	0	0
7	7	-9.45239	-40.48	A	A		2010-10-25	2010-11-01	33	0		1	1	0	0	0	0	0
8	8	-9.45309	-40.4797	A	A		2010-10-25	2010-11-01	0	0		1	0	0	0	0	0	0
9	9	-9.4536	-40.479	A	A		2010-10-25	2010-11-01	52	38		1	1	1	0	20	18	0
10	10	-9.45421	-40.4776	A	A		2010-10-25	2010-11-01	0	0		1	0	0	0	0	0	0
11	11	-9.45426	-40.4775	A	A		2010-10-25	2010-11-01	0	0		1	0	0	0	0	0	0
12	12	-9.45301	-40.4789	A	A		2010-10-25	2010-11-01				0	0	0	0
13	13	-9.45263	-40.4795	A	A		2010-10-25	2010-11-01				0	0	0	0
14	14	-9.4517	-40.4799	B	B		2010-10-25	2010-11-01				0	0	0	0
15	15	-9.45056	-40.4807	U	C		2010-10-25	2010-11-01	0	0		1	0	0	0	0	0	0
16	16	-9.45001	-40.48	U	C		2010-10-25	2010-11-01	0	0		1	0	0	0	0	0	0
17	17	-9.44824	-40.4807	U	D		2010-10-25	2010-11-01	21	2		1	1	1	0	2	0	0
18	18	-9.44805	-40.4811	U	D		2010-10-25	2010-11-01	10	2		1	1	1	0	1	1	0
19	19	-9.44613	-40.483	U	D		2010-10-25	2010-11-01	0	0		1	0	0	0	0	0	0
20	20	-9.44651	-40.4833	U	D		2010-10-25	2010-11-01	64	56		1	1	1	0	23	33	0
21	21	-9.44565	-40.4838	U	D		2010-10-25	2010-11-01				0	0	0	0
1	1	-9.45144	-40.4817	U	C		2010-11-01	2010-11-08	0	0		1	0	0	0	0	0	0
2	2	-9.45142	-40.4815	U	C		2010-11-01	2010-11-08	129	129		1	1	1	0	68	61	0
3	3	-9.45215	-40.4806	B	B		2010-11-01	2010-11-08	0	0		1	0	0	0	0	0	0
4	4	-9.45208	-40.4813	B	B		2010-11-01	2010-11-08	0	0		1	0	0	0	0	0	0
5	5	-9.45295	-40.4811	B	B		2010-11-01	2010-11-08				0	0	0	0
6	6	-9.45215	-40.4804	B	B		2010-11-01	2010-11-08				0	0	0	0
7	7	-9.45239	-40.48	A	A		2010-11-01	2010-11-08	0	0		1	0	0	0	0	0	0
8	8	-9.45309	-40.4797	A	A		2010-11-01	2010-11-08				0	0	0	0
9	9	-9.4536	-40.479	A	A		2010-11-01	2010-11-08	3	0		1	1	0	0	0	0	0
10	10	-9.45421	-40.4776	A	A		2010-11-01	2010-11-08	95	32		1	1	1	0	15	8	0
11	11	-9.45426	-40.4775	A	A		2010-11-01	2010-11-08	0	0		1	0	0	0	0	0	0
12	12	-9.45301	-40.4789	A	A		2010-11-01	2010-11-08				0	0	0	0
13	13	-9.45263	-40.4795	A	A		2010-11-01	2010-11-08				0	0	0	0
14	14	-9.4517	-40.4799	B	B		2010-11-01	2010-11-08				0	0	0	0
15	15	-9.45056	-40.4807	U	C		2010-11-01	2010-11-08	0	0		1	0	0	0	0	0	0
16	16	-9.45001	-40.48	U	C		2010-11-01	2010-11-08	5	4		1	1	1	0	2	0	0
17	17	-9.44824	-40.4807	U	D		2010-11-01	2010-11-08	4	1		1	1	1	0	0	1	0
18	18	-9.44805	-40.4811	U	D		2010-11-01	2010-11-08	2	2		1	1	1	0	1	1	0
19	19	-9.44613	-40.483	U	D		2010-11-01	2010-11-08	0	0		1	0	0	0	0	0	0
20	20	-9.44651	-40.4833	U	D		2010-11-01	2010-11-08	0	0		1	0	0	0	0	0	0
21	21	-9.44565	-40.4838	U	D		2010-11-01	2010-11-08	0	0		1	0	0	0	0	0	0
1	1	-9.45144	-40.4817	U	C		2010-11-08	2010-11-15	0	0		1	0	0	0	0	0	0
2	2	-9.45142	-40.4815	U	C		2010-11-08	2010-11-15	63	7		1	1	1	0	6	1	0
3	3	-9.45215	-40.4806	B	B		2010-11-08	2010-11-15	22	27		1	1	1	0	18	7	0
4	4	-9.45208	-40.4813	B	B		2010-11-08	2010-11-15	34	11		1	1	1	0	4	7	0
5	5	-9.45295	-40.4811	B	B		2010-11-08	2010-11-15				0	0	0	0
6	6	-9.45215	-40.4804	B	B		2010-11-08	2010-11-15				0	0	0	0
7	7	-9.45239	-40.48	A	A		2010-11-08	2010-11-15	0	0		1	0	0	0	0	0	0
8	8	-9.45309	-40.4797	A	A		2010-11-08	2010-11-15				0	0	0	0
9	9	-9.4536	-40.479	A	A		2010-11-08	2010-11-15				0	0	0	0
10	10	-9.45421	-40.4776	A	A		2010-11-08	2010-11-15	50	22		1	1	1	0	8	10	0
11	11	-9.45426	-40.4775	A	A		2010-11-08	2010-11-15	0	0		1	0	0	0	0	0	0
12	12	-9.45301	-40.4789	A	A		2010-11-08	2010-11-15				0	0	0	0
13	13	-9.45263	-40.4795	A	A		2010-11-08	2010-11-15				0	0	0	0
14	14	-9.4517	-40.4799	B	B		2010-11-08	2010-11-15				0	0	0	0
15	15	-9.45056	-40.4807	U	C		2010-11-08	2010-11-15	4	3		1	1	1	0	1	0	0
16	16	-9.45001	-40.48	U	C		2010-11-08	2010-11-15	12	11		1	1	1	0	3	5	0
17	17	-9.44824	-40.4807	U	D		2010-11-08	2010-11-15	0	0		1	0	0	0	0	0	0
18	18	-9.44805	-40.4811	U	D		2010-11-08	2010-11-15	17	17		1	1	1	0	11	6	0
19	19	-9.44613	-40.483	U	D		2010-11-08	2010-11-15	0	0		1	0	0	0	0	0	0
20	20	-9.44651	-40.4833	U	D		2010-11-08	2010-11-15	33	27		1	1	1	0	9	18	0
21	21	-9.44565	-40.4838	U	D		2010-11-08	2010-11-15				0	0	0	0
1	1	-9.45144	-40.4817	U	C		2010-11-15	2010-11-22	0	0		1	0	0	0	0	0	0
2	2	-9.45142	-40.4815	U	C		2010-11-15	2010-11-22	28	21		1	1	1	0	15	6	0
3	3	-9.45215	-40.4806	B	B		2010-11-15	2010-11-22	1	1		1	1	1	0	1	0	0
4	4	-9.45208	-40.4813	B	B		2010-11-15	2010-11-22	39	0		1	1	0	0	0	0	0
5	5	-9.45295	-40.4811	B	B		2010-11-15	2010-11-22	0	0		1	0	0	0	0	0	0
6	6	-9.45215	-40.4804	B	B		2010-11-15	2010-11-22	0	0		1	0	0	0	0	0	0
7	7	-9.45239	-40.48	A	A		2010-11-15	2010-11-22	0	0		1	0	0	0	0	0	0
8	8	-9.45309	-40.4797	A	A		2010-11-15	2010-11-22	0	0		1	0	0	0	0	0	0
9	9	-9.4536	-40.479	A	A		2010-11-15	2010-11-22				0	0	0	0
10	10	-9.45421	-40.4776	A	A		2010-11-15	2010-11-22	45	11		1	1	1	0	3	8	0
11	11	-9.45426	-40.4775	A	A		2010-11-15	2010-11-22	27	27		1	1	1	0	14	13	0
12	12	-9.45301	-40.4789	A	A		2010-11-15	2010-11-22				0	0	0	0
13	13	-9.45263	-40.4795	A	A		2010-11-15	2010-11-22				0	0	0	0
14	14	-9.4517	-40.4799	B	B		2010-11-15	2010-11-22				0	0	0	0
15	15	-9.45056	-40.4807	U	C		2010-11-15	2010-11-22	0	0		1	0	0	0	0	0	0
16	16	-9.45001	-40.48	U	C		2010-11-15	2010-11-22	0	0		1	0	0	0	0	0	0
17	17	-9.44824	-40.4807	U	D		2010-11-15	2010-11-22	0	0		1	0	0	0	0	0	0
18	18	-9.44805	-40.4811	U	D		2010-11-15	2010-11-22	0	0		1	0	0	0	0	0	0
19	19	-9.44613	-40.483	U	D		2010-11-15	2010-11-22	0	0		1	0	0	0	0	0	0
20	20	-9.44651	-40.4833	U	D		2010-11-15	2010-11-22	4	4		1	1	1	0	3	1	0
21	21	-9.44565	-40.4838	U	D		2010-11-15	2010-11-22				0	0	0	0
1	1	-9.45144	-40.4817	U	C		2010-11-22	2010-11-29	0	0		1	0	0	0	0	0	0
2	2	-9.45142	-40.4815	U	C		2010-11-22	2010-11-29	20	1		1	1	1	0	0	1	0
3	3	-9.45215	-40.4806	B	B		2010-11-22	2010-11-29	0	0		1	0	0	0	0	0	0
4	4	-9.45208	-40.4813	B	B		2010-11-22	2010-11-29	19	0		1	1	0	0	0	0	0
5	5	-9.45295	-40.4811	B	B		2010-11-22	2010-11-29				0	0	0	0
6	6	-9.45215	-40.4804	B	B		2010-11-22	2010-11-29	0	0		1	0	0	0	0	0	0
7	7	-9.45239	-40.48	A	A		2010-11-22	2010-11-29	0	0		1	0	0	0	0	0	0
8	8	-9.45309	-40.4797	A	A		2010-11-22	2010-11-29	0	0		1	0	0	0	0	0	0
9	9	-9.4536	-40.479	A	A		2010-11-22	2010-11-29	0	0		1	0	0	0	0	0	0
10	10	-9.45421	-40.4776	A	A		2010-11-22	2010-11-29	26	1		1	1	1	0	0	1	0
11	11	-9.45426	-40.4775	A	A		2010-11-22	2010-11-29	0	0		1	0	0	0	0	0	0
12	12	-9.45301	-40.4789	A	A		2010-11-22	2010-11-29	0	0		1	0	0	0	0	0	0
13	13	-9.45263	-40.4795	A	A		2010-11-22	2010-11-29				0	0	0	0
14	14	-9.4517	-40.4799	B	B		2010-11-22	2010-11-29				0	0	0	0
15	15	-9.45056	-40.4807	U	C		2010-11-22	2010-11-29	0	0		1	0	0	0	0	0	0
16	16	-9.45001	-40.48	U	C		2010-11-22	2010-11-29	0	0		1	0	0	0	0	0	0
17	17	-9.44824	-40.4807	U	D		2010-11-22	2010-11-29	10	5		1	1	1	0	4	1	0
18	18	-9.44805	-40.4811	U	D		2010-11-22	2010-11-29	23	16		1	1	1	0	10	5	0
19	19	-9.44613	-40.483	U	D		2010-11-22	2010-11-29	0	0		1	0	0	0	0	0	0
20	20	-9.44651	-40.4833	U	D		2010-11-22	2010-11-29	34	19		1	1	1	0	12	6	0
21	21	-9.44565	-40.4838	U	D		2010-11-22	2010-11-29				0	0	0	0
1	1	-9.45144	-40.4817	U	C		2010-11-29	2010-12-06	0	0		1	0	0	0	0	0	0
2	2	-9.45142	-40.4815	U	C		2010-11-29	2010-12-06	0	0		1	0	0	0	0	0	0
3	3	-9.45215	-40.4806	B	B		2010-11-29	2010-12-06	9	9		1	1	1	0	8	1	0
4	4	-9.45208	-40.4813	B	B		2010-11-29	2010-12-06	0	0		1	0	0	0	0	0	0
5	5	-9.45295	-40.4811	B	B		2010-11-29	2010-12-06	0	0		1	0	0	0	0	0	0
6	6	-9.45215	-40.4804	B	B		2010-11-29	2010-12-06				0	0	0	0
7	7	-9.45239	-40.48	A	A		2010-11-29	2010-12-06	0	0		1	0	0	0	0	0	0
8	8	-9.45309	-40.4797	A	A		2010-11-29	2010-12-06	0	0		1	0	0	0	0	0	0
9	9	-9.4536	-40.479	A	A		2010-11-29	2010-12-06				0	0	0	0
10	10	-9.45421	-40.4776	A	A		2010-11-29	2010-12-06	23	20		1	1	1	0	9	11	0
11	11	-9.45426	-40.4775	A	A		2010-11-29	2010-12-06	0	0		1	0	0	0	0	0	0
12	12	-9.45301	-40.4789	A	A		2010-11-29	2010-12-06	0	0		1	0	0	0	0	0	0
13	13	-9.45263	-40.4795	A	A		2010-11-29	2010-12-06				0	0	0	0
14	14	-9.4517	-40.4799	B	B		2010-11-29	2010-12-06				0	0	0	0
15	15	-9.45056	-40.4807	U	C		2010-11-29	2010-12-06	17	15		1	1	1	0	7	7	0
16	16	-9.45001	-40.48	U	C		2010-11-29	2010-12-06	0	0		1	0	0	0	0	0	0
17	17	-9.44824	-40.4807	U	D		2010-11-29	2010-12-06	0	0		1	0	0	0	0	0	0
18	18	-9.44805	-40.4811	U	D		2010-11-29	2010-12-06	27	27		1	1	1	0	10	17	0
19	19	-9.44613	-40.483	U	D		2010-11-29	2010-12-06	0	0		1	0	0	0	0	0	0
20	20	-9.44651	-40.4833	U	D		2010-11-29	2010-12-06	0	0		1	0	0	0	0	0	0
21	21	-9.44565	-40.4838	U	D		2010-11-29	2010-12-06	0	0		1	0	0	0	0	0	0
1	1	-9.45144	-40.4817	U	C		2010-12-06	2010-12-20	0	0		1	0	0	0	0	0	0
2	2	-9.45142	-40.4815	U	C		2010-12-06	2010-12-20	24	13		1	1	1	0	4	9	0
3	3	-9.45215	-40.4806	B	B		2010-12-06	2010-12-20	89	39		1	1	1	0	21	18	0
4	4	-9.45208	-40.4813	B	B		2010-12-06	2010-12-20	221	118		1	1	1	0	58	58	0
5	5	-9.45295	-40.4811	B	B		2010-12-06	2010-12-20	0	0		1	0	0	0	0	0	0
6	6	-9.45215	-40.4804	B	B		2010-12-06	2010-12-20				0	0	0	0
7	7	-9.45239	-40.48	A	A		2010-12-06	2010-12-20	0	0		1	0	0	0	0	0	0
8	8	-9.45309	-40.4797	A	A		2010-12-06	2010-12-20	0	0		1	0	0	0	0	0	0
9	9	-9.4536	-40.479	A	A		2010-12-06	2010-12-20				0	0	0	0
10	10	-9.45421	-40.4776	A	A		2010-12-06	2010-12-20	206	2		1	1	1	0	1	1	0
11	11	-9.45426	-40.4775	A	A		2010-12-06	2010-12-20	0	0		1	0	0	0	0	0	0
12	12	-9.45301	-40.4789	A	A		2010-12-06	2010-12-20	64	36		1	1	1	0	12	24	0
13	13	-9.45263	-40.4795	A	A		2010-12-06	2010-12-20				0	0	0	0
14	14	-9.4517	-40.4799	B	B		2010-12-06	2010-12-20				0	0	0	0
15	15	-9.45056	-40.4807	U	C		2010-12-06	2010-12-20	3	0		1	1	0	0	0	0	0
16	16	-9.45001	-40.48	U	C		2010-12-06	2010-12-20	24	8		1	1	1	0	3	5	0
17	17	-9.44824	-40.4807	U	D		2010-12-06	2010-12-20	0	0		1	0	0	0	0	0	0
18	18	-9.44805	-40.4811	U	D		2010-12-06	2010-12-20				0	0	0	0
19	19	-9.44613	-40.483	U	D		2010-12-06	2010-12-20	0	0		1	0	0	0	0	0	0
20	20	-9.44651	-40.4833	U	D		2010-12-06	2010-12-20	57	7		1	1	1	0	3	2	0
21	21	-9.44565	-40.4838	U	D		2010-12-06	2010-12-20				0	0	0	0
1	1	-9.45144	-40.4817	U	C		2011-01-03	2011-01-10	0	0		1	0	0	0	0	0	0
2	2	-9.45142	-40.4815	U	C		2011-01-03	2011-01-10	298	102		1	1	1	0	49	27	0
3	3	-9.45215	-40.4806	B	B		2011-01-03	2011-01-10	48	48		1	1	1	0	35	13	0
4	4	-9.45208	-40.4813	B	B		2011-01-03	2011-01-10				0	0	0	0
5	5	-9.45295	-40.4811	B	B		2011-01-03	2011-01-10	31	20		1	1	1	0	12	7	0
6	6	-9.45215	-40.4804	B	B		2011-01-03	2011-01-10				0	0	0	0
7	7	-9.45239	-40.48	A	A		2011-01-03	2011-01-10				0	0	0	0
8	8	-9.45309	-40.4797	A	A		2011-01-03	2011-01-10				0	0	0	0
9	9	-9.4536	-40.479	A	A		2011-01-03	2011-01-10				0	0	0	0
10	10	-9.45421	-40.4776	A	A		2011-01-03	2011-01-10	206	179		1	1	1	0	75	98	0
11	11	-9.45426	-40.4775	A	A		2011-01-03	2011-01-10	579	527		1	1	1	0	219	261	0
12	12	-9.45301	-40.4789	A	A		2011-01-03	2011-01-10	51	43		1	1	1	0	27	15	0
13	13	-9.45263	-40.4795	A	A		2011-01-03	2011-01-10				0	0	0	0
14	14	-9.4517	-40.4799	B	B		2011-01-03	2011-01-10				0	0	0	0
15	15	-9.45056	-40.4807	U	C		2011-01-03	2011-01-10	99	89		1	1	1	0	48	41	0
16	16	-9.45001	-40.48	U	C		2011-01-03	2011-01-10	0	0		1	0	0	0	0	0	0
17	17	-9.44824	-40.4807	U	D		2011-01-03	2011-01-10	84	107		1	1	1	0	64	43	0
18	18	-9.44805	-40.4811	U	D		2011-01-03	2011-01-10	472	154		1	1	1	0	69	73	0
19	19	-9.44613	-40.483	U	D		2011-01-03	2011-01-10	0	0		1	0	0	0	0	0	0
20	20	-9.44651	-40.4833	U	D		2011-01-03	2011-01-10	128	75		1	1	1	0	64	9	0
21	21	-9.44565	-40.4838	U	D		2011-01-03	2011-01-10				0	0	0	0
1	1	-9.45144	-40.4817	U	C		2011-01-10	2011-01-17	0	0		1	0	0	0	0	0	0
2	2	-9.45142	-40.4815	U	C		2011-01-10	2011-01-17	53	49		1	1	1	0	23	14	0
3	3	-9.45215	-40.4806	B	B		2011-01-10	2011-01-17	23	23		1	1	1	0	11	12	0
4	4	-9.45208	-40.4813	B	B		2011-01-10	2011-01-17				0	0	0	0
5	5	-9.45295	-40.4811	B	B		2011-01-10	2011-01-17	92	10		1	1	1	0	8	2	0
6	6	-9.45215	-40.4804	B	B		2011-01-10	2011-01-17				0	0	0	0
7	7	-9.45239	-40.48	A	A		2011-01-10	2011-01-17				0	0	0	0
8	8	-9.45309	-40.4797	A	A		2011-01-10	2011-01-17				0	0	0	0
9	9	-9.4536	-40.479	A	A		2011-01-10	2011-01-17				0	0	0	0
10	10	-9.45421	-40.4776	A	A		2011-01-10	2011-01-17	9	3		1	1	1	0	2	1	0
11	11	-9.45426	-40.4775	A	A		2011-01-10	2011-01-17	68	51		1	1	1	0	27	24	0
12	12	-9.45301	-40.4789	A	A		2011-01-10	2011-01-17	22	21		1	1	1	0	7	13	0
13	13	-9.45263	-40.4795	A	A		2011-01-10	2011-01-17				0	0	0	0
14	14	-9.4517	-40.4799	B	B		2011-01-10	2011-01-17				0	0	0	0
15	15	-9.45056	-40.4807	U	C		2011-01-10	2011-01-17	19	19		1	1	1	0	10	9	0
16	16	-9.45001	-40.48	U	C		2011-01-10	2011-01-17	8	0		1	1	0	0	0	0	0
17	17	-9.44824	-40.4807	U	D		2011-01-10	2011-01-17	0	0		1	0	0	0	0	0	0
18	18	-9.44805	-40.4811	U	D		2011-01-10	2011-01-17	194	93		1	1	1	0	53	31	0
19	19	-9.44613	-40.483	U	D		2011-01-10	2011-01-17	0	0		1	0	0	0	0	0	0
20	20	-9.44651	-40.4833	U	D		2011-01-10	2011-01-17	17	17		1	1	1	0	9	8	0
21	21	-9.44565	-40.4838	U	D		2011-01-10	2011-01-17				0	0	0	0
1	1	-9.45144	-40.4817	U	C		2011-01-17	2011-01-24	0	0		1	0	0	0	0	0	0
2	2	-9.45142	-40.4815	U	C		2011-01-17	2011-01-24	25	25		1	1	1	0	9	16	0
3	3	-9.45215	-40.4806	B	B		2011-01-17	2011-01-24	26	28		1	1	1	0	15	13	0
4	4	-9.45208	-40.4813	B	B		2011-01-17	2011-01-24				0	0	0	0
5	5	-9.45295	-40.4811	B	B		2011-01-17	2011-01-24	283	303		1	1	1	0	138	163
6	6	-9.45215	-40.4804	B	B		2011-01-17	2011-01-24				0	0	0	0
7	7	-9.45239	-40.48	A	A		2011-01-17	2011-01-24				0	0	0	0
8	8	-9.45309	-40.4797	A	A		2011-01-17	2011-01-24				0	0	0	0
9	9	-9.4536	-40.479	A	A		2011-01-17	2011-01-24	14	11		1	1	1	0	4	6	0
10	10	-9.45421	-40.4776	A	A		2011-01-17	2011-01-24	2	20		1	1	1	0	8	10	0
11	11	-9.45426	-40.4775	A	A		2011-01-17	2011-01-24	196	100		1	1	1	0	53	45	0
12	12	-9.45301	-40.4789	A	A		2011-01-17	2011-01-24	5	5		1	1	1	0	2	3	0
13	13	-9.45263	-40.4795	A	A		2011-01-17	2011-01-24				0	0	0	0
14	14	-9.4517	-40.4799	B	B		2011-01-17	2011-01-24				0	0	0	0
15	15	-9.45056	-40.4807	U	C		2011-01-17	2011-01-24	2	1		1	1	1	0	0	1	0
16	16	-9.45001	-40.48	U	C		2011-01-17	2011-01-24	0	0		1	0	0	0	0	0	0
17	17	-9.44824	-40.4807	U	D		2011-01-17	2011-01-24	0	0		1	0	0	0	0	0	0
18	18	-9.44805	-40.4811	U	D		2011-01-17	2011-01-24	3	12		1	1	1	0	7	5	0
19	19	-9.44613	-40.483	U	D		2011-01-17	2011-01-24	0	0		1	0	0	0	0	0	0
20	20	-9.44651	-40.4833	U	D		2011-01-17	2011-01-24	127	103		1	1	1	0	39	62	0
21	21	-9.44565	-40.4838	U	D		2011-01-17	2011-01-24	0	0		1	0	0	0	0	0	0
1	1	-9.45144	-40.4817	U	C		2011-01-24	2011-01-31	0	0		1	0	0	0	0	0	0
2	2	-9.45142	-40.4815	U	C		2011-01-24	2011-01-31	20	12		1	1	1	0	6	5	0
3	3	-9.45215	-40.4806	B	B		2011-01-24	2011-01-31	203	174		1	1	1	0	76	76	0
4	4	-9.45208	-40.4813	B	B		2011-01-24	2011-01-31				0	0	0	0
5	5	-9.45295	-40.4811	B	B		2011-01-24	2011-01-31	15	14		1	1	1	0	10	4	0
6	6	-9.45215	-40.4804	B	B		2011-01-24	2011-01-31				0	0	0	0
7	7	-9.45239	-40.48	A	A		2011-01-24	2011-01-31				0	0	0	0
8	8	-9.45309	-40.4797	A	A		2011-01-24	2011-01-31				0	0	0	0
9	9	-9.4536	-40.479	A	A		2011-01-24	2011-01-31	38	35		1	1	1	0	13	18	0
10	10	-9.45421	-40.4776	A	A		2011-01-24	2011-01-31	89	66		1	1	1	0	35	31	0
11	11	-9.45426	-40.4775	A	A		2011-01-24	2011-01-31	29	29		1	1	1	0	12	15	0
12	12	-9.45301	-40.4789	A	A		2011-01-24	2011-01-31	0	0		0	0	0	0	0	0	0
13	13	-9.45263	-40.4795	A	A		2011-01-24	2011-01-31				0	0	0	0
14	14	-9.4517	-40.4799	B	B		2011-01-24	2011-01-31				0	0	0	0
15	15	-9.45056	-40.4807	U	C		2011-01-24	2011-01-31	0	0		1	0	0	0	0	0	0
16	16	-9.45001	-40.48	U	C		2011-01-24	2011-01-31	0	0		1	0	0	0	0	0	0
17	17	-9.44824	-40.4807	U	D		2011-01-24	2011-01-31				0	0	0	0
18	18	-9.44805	-40.4811	U	D		2011-01-24	2011-01-31	17	14		1	1	1	0	5	7	0
19	19	-9.44613	-40.483	U	D		2011-01-24	2011-01-31	0	0		1	0	0	0	0	0	0
20	20	-9.44651	-40.4833	U	D		2011-01-24	2011-01-31	102	46		1	1	1	0	18	26	0
21	21	-9.44565	-40.4838	U	D		2011-01-24	2011-01-31	0	0		1	0	0	0	0	0	0
1	1	-9.45144	-40.4817	U	C		2011-01-31	2011-02-07	0	0		1	0	0	0	0	0	0
2	2	-9.45142	-40.4815	U	C		2011-01-31	2011-02-07	0	0		1	0	0	0	0	0	0
3	3	-9.45215	-40.4806	B	B		2011-01-31	2011-02-07	16	11		1	1	1	0	4	7	0
4	4	-9.45208	-40.4813	B	B		2011-01-31	2011-02-07				0	0	0	0
5	5	-9.45295	-40.4811	B	B		2011-01-31	2011-02-07	0	0		1	0	0	0	0	0	0
6	6	-9.45215	-40.4804	B	B		2011-01-31	2011-02-07				0	0	0	0
7	7	-9.45239	-40.48	A	A		2011-01-31	2011-02-07	0	0		1	0	0	0	0	0	0
8	8	-9.45309	-40.4797	A	A		2011-01-31	2011-02-07	0	0		1	0	0	0	0	0	0
9	9	-9.4536	-40.479	A	A		2011-01-31	2011-02-07	5	5		1	1	1	0	2	3	0
10	10	-9.45421	-40.4776	A	A		2011-01-31	2011-02-07	0	0		1	0	0	0	0	0	0
11	11	-9.45426	-40.4775	A	A		2011-01-31	2011-02-07	0	0		1	0	0	0	0	0	0
12	12	-9.45301	-40.4789	A	A		2011-01-31	2011-02-07	61	61		1	1	1	0	29	32	0
13	13	-9.45263	-40.4795	A	A		2011-01-31	2011-02-07				0	0	0	0
14	14	-9.4517	-40.4799	B	B		2011-01-31	2011-02-07				0	0	0	0
15	15	-9.45056	-40.4807	U	C		2011-01-31	2011-02-07	9	7		1	1	1	0	3	4	0
16	16	-9.45001	-40.48	U	C		2011-01-31	2011-02-07	3	0		1	1	0	0	0	0	0
17	17	-9.44824	-40.4807	U	D		2011-01-31	2011-02-07	0	0		1	0	0	0	0	0	0
18	18	-9.44805	-40.4811	U	D		2011-01-31	2011-02-07	1	1		1	1	1	0	0	0	1
19	19	-9.44613	-40.483	U	D		2011-01-31	2011-02-07	0	0		1	0	0	0	0	0	0
20	20	-9.44651	-40.4833	U	D		2011-01-31	2011-02-07	0	0		1	0	0	0	0	0	0
21	21	-9.44565	-40.4838	U	D		2011-01-31	2011-02-07	0	0		1	0	0	0	0	0	0
1	1	-9.45144	-40.4817	U	C		2011-02-07	2011-02-14	0	0		1	0	0	0	0	0	0
2	2	-9.45142	-40.4815	U	C		2011-02-07	2011-02-14	9	1		1	1	1	0	0	1	0
3	3	-9.45215	-40.4806	B	B		2011-02-07	2011-02-14	0	0		1	0	0	0	0	0	0
4	4	-9.45208	-40.4813	B	B		2011-02-07	2011-02-14	0	0		1	0	0	0	0	0	0
5	5	-9.45295	-40.4811	B	B		2011-02-07	2011-02-14	0	0		1	0	0	0	0	0	0
6	6	-9.45215	-40.4804	B	B		2011-02-07	2011-02-14				0	0	0	0
7	7	-9.45239	-40.48	A	A		2011-02-07	2011-02-14	0	0		1	0	0	0	0	0	0
8	8	-9.45309	-40.4797	A	A		2011-02-07	2011-02-14	84	31		1	1	1	0	13	18	0
9	9	-9.4536	-40.479	A	A		2011-02-07	2011-02-14	32	24		1	1	1	0	12	12	0
10	10	-9.45421	-40.4776	A	A		2011-02-07	2011-02-14				0	0	0	0
11	11	-9.45426	-40.4775	A	A		2011-02-07	2011-02-14				0	0	0	0
12	12	-9.45301	-40.4789	A	A		2011-02-07	2011-02-14				0	0	0	0
13	13	-9.45263	-40.4795	A	A		2011-02-07	2011-02-14				0	0	0	0
14	14	-9.4517	-40.4799	B	B		2011-02-07	2011-02-14				0	0	0	0
15	15	-9.45056	-40.4807	U	C		2011-02-07	2011-02-14	21	11		1	1	1	0	5	5	0
16	16	-9.45001	-40.48	U	C		2011-02-07	2011-02-14	4	1		1	1	1	0	0	1	0
17	17	-9.44824	-40.4807	U	D		2011-02-07	2011-02-14				0	0	0	0
18	18	-9.44805	-40.4811	U	D		2011-02-07	2011-02-14	0	0		1	0	0	0	0	0	0
19	19	-9.44613	-40.483	U	D		2011-02-07	2011-02-14	25	1		1	1	1	0	1	0	0
20	20	-9.44651	-40.4833	U	D		2011-02-07	2011-02-14				0	0	0	0
21	21	-9.44565	-40.4838	U	D		2011-02-07	2011-02-14	3	3		1	1	1	0	1	2	0
1	1	-9.45144	-40.4817	U	C		2011-02-14	2011-02-21	0	0		1	0	0	0	0	0	0
2	2	-9.45142	-40.4815	U	C		2011-02-14	2011-02-21	0	0		1	0	0	0	0	0	0
3	3	-9.45215	-40.4806	B	B		2011-02-14	2011-02-21	0	0		1	0	0	0	0	0	0
4	4	-9.45208	-40.4813	B	B		2011-02-14	2011-02-21	0	0		1	0	0	0	0	0	0
5	5	-9.45295	-40.4811	B	B		2011-02-14	2011-02-21	0	0		1	0	0	0	0	0	0
6	6	-9.45215	-40.4804	B	B		2011-02-14	2011-02-21	0	0		1	0	0	0	0	0	0
7	7	-9.45239	-40.48	A	A		2011-02-14	2011-02-21	1	1		1	1	1	0	1	0	0
8	8	-9.45309	-40.4797	A	A		2011-02-14	2011-02-21	0	0		1	0	0	0	0	0	0
9	9	-9.4536	-40.479	A	A		2011-02-14	2011-02-21	0	0		1	0	0	0	0	0	0
10	10	-9.45421	-40.4776	A	A		2011-02-14	2011-02-21	0	0		1	0	0	0	0	0	0
11	11	-9.45426	-40.4775	A	A		2011-02-14	2011-02-21	36	32		1	1	1	0	21	11	0
12	12	-9.45301	-40.4789	A	A		2011-02-14	2011-02-21	8	8		1	1	1	0	0	4	0
13	13	-9.45263	-40.4795	A	A		2011-02-14	2011-02-21	124	97		1	1	1	0	55	37	0
14	14	-9.4517	-40.4799	B	B		2011-02-14	2011-02-21	0	0		1	0	0	0	0	0	0
15	15	-9.45056	-40.4807	U	C		2011-02-14	2011-02-21	0	0		1	0	0	0	0	0	0
16	16	-9.45001	-40.48	U	C		2011-02-14	2011-02-21	0	0		1	0	0	0	0	0	0
17	17	-9.44824	-40.4807	U	D		2011-02-14	2011-02-21	71	62		1	1	1	0	28	32	0
18	18	-9.44805	-40.4811	U	D		2011-02-14	2011-02-21	0	0		1	0	0	0	0	0	0
19	19	-9.44613	-40.483	U	D		2011-02-14	2011-02-21	0	0		1	0	0	0	0	0	0
20	20	-9.44651	-40.4833	U	D		2011-02-14	2011-02-21	0	0		1	0	0	0	0	0	0
21	21	-9.44565	-40.4838	U	D		2011-02-14	2011-02-21	0	0		1	0	0	0	0	0	0
22	22	-9.44547	-40.484	U	D		2011-02-14	2011-02-21	0	0		1	0	0	0	0	0	0
23	23	-9.44431	-40.4843	U	D		2011-02-14	2011-02-21	78	67		1	1	1	0	35	25	0
24	24	-9.44418	-40.4848	U	D		2011-02-14	2011-02-21	0	0		1	0	0	0	0	0	0
25	25	-9.44416	-40.4847	U	D		2011-02-14	2011-02-21	198	87		1	1	1	0	31	31	0
26	26	-9.44811	-40.4847	U	D		2011-02-14	2011-02-21	0	0		1	0	0	0	0	0	0
27	27	-9.44819	-40.4844	U	D		2011-02-14	2011-02-21	4	3		1	1	1	0	2	1	0
28	28	-9.44951	-40.4818	U	D		2011-02-14	2011-02-21	0	0		1	0	0	0	0	0	0
29	29	-9.44877	-40.4814	U	D		2011-02-14	2011-02-21	0	0		1	0	0	0	0	0	0
30	30	-9.44867	-40.4819	U	D		2011-02-14	2011-02-21	0	0		1	0	0	0	0	0	0
31	31	-9.4484	-40.4816	U	D		2011-02-14	2011-02-21	0	0		1	0	0	0	0	0	0
32	32	-9.44774	-40.4818	U	D		2011-02-14	2011-02-21	0	0		1	0	0	0	0	0	0
33	33	-9.44873	-40.4828	U	D		2011-02-14	2011-02-21	33	0		1	1	0	0	0	0	0
34	34	-9.44968	-40.484	U	D		2011-02-14	2011-02-21	2	2		1	1	1	0	1	1	0
35	35	-9.4499	-40.4845	U	D		2011-02-14	2011-02-21	57	15		1	1	1	0	4	10	0
36	21	-9.44565	-40.4838	U	D		2011-02-14	2011-02-21	15	6		1	1	1	0	3	3	0
37	37	-9.44504	-40.4832	U	D		2011-02-14	2011-02-21	0	0		1	0	0	0	0	0	0
38	38	-9.44474	-40.4847	U	D		2011-02-14	2011-02-21	29	17		1	1	1	0	4	8	0
39	39	-9.44495	-40.4843	U	D		2011-02-14	2011-02-21	80	0		1	1	0	0	0	0	0
40	40	-9.44618	-40.4845	U	D		2011-02-14	2011-02-21	0	0		1	0	0	0	0	0	0
1	1	-9.45144	-40.4817	U	C		2011-02-21	2011-03-01	0	0		1	0	0	0	0	0	0
2	2	-9.45142	-40.4815	U	C		2011-02-21	2011-03-01	0	0		1	0	0	0	0	0	0
3	3	-9.45215	-40.4806	B	B		2011-02-21	2011-03-01	0	0		1	0	0	0	0	0	0
4	4	-9.45208	-40.4813	B	B		2011-02-21	2011-03-01	0	0		1	0	0	0	0	0	0
5	5	-9.45295	-40.4811	B	B		2011-02-21	2011-03-01	0	0		1	0	0	0	0	0	0
6	6	-9.45215	-40.4804	B	B		2011-02-21	2011-03-01	0	0		1	0	0	0	0	0	0
7	7	-9.45239	-40.48	A	A		2011-02-21	2011-03-01	2	2		1	1	1	0	2	0	0
8	8	-9.45309	-40.4797	A	A		2011-02-21	2011-03-01	0	0		1	0	0	0	0	0	0
9	9	-9.4536	-40.479	A	A		2011-02-21	2011-03-01				0	0	0	0
10	10	-9.45421	-40.4776	A	A		2011-02-21	2011-03-01	0	0		1	0	0	0	0	0	0
11	11	-9.45426	-40.4775	A	A		2011-02-21	2011-03-01				0	0	0	0
12	12	-9.45301	-40.4789	A	A		2011-02-21	2011-03-01	0	0		1	0	0	0	0	0	0
13	13	-9.45263	-40.4795	A	A		2011-02-21	2011-03-01	0	0		1	0	0	0	0	0	0
14	14	-9.4517	-40.4799	B	B		2011-02-21	2011-03-01	0	0		1	0	0	0	0	0	0
15	15	-9.45056	-40.4807	U	C		2011-02-21	2011-03-01	0	0		1	0	0	0	0	0	0
16	16	-9.45001	-40.48	U	C		2011-02-21	2011-03-01	0	0		1	0	0	0	0	0	0
17	17	-9.44824	-40.4807	U	D		2011-02-21	2011-03-01	0	0		1	0	0	0	0	0	0
18	18	-9.44805	-40.4811	U	D		2011-02-21	2011-03-01	0	0		1	0	0	0	0	0	0
19	19	-9.44613	-40.483	U	D		2011-02-21	2011-03-01	0	0		1	0	0	0	0	0	0
20	20	-9.44651	-40.4833	U	D		2011-02-21	2011-03-01	0	0		1	0	0	0	0	0	0
21	21	-9.44565	-40.4838	U	D		2011-02-21	2011-03-01	0	0		1	0	0	0	0	0	0
22	22	-9.44547	-40.484	U	D		2011-02-21	2011-03-01	0	0		1	0	0	0	0	0	0
23	23	-9.44431	-40.4843	U	D		2011-02-21	2011-03-01	3	1		1	1	1	0	0	1	0
24	24	-9.44418	-40.4848	U	D		2011-02-21	2011-03-01	3	3		1	1	1	0	3	0	0
25	25	-9.44416	-40.4847	U	D		2011-02-21	2011-03-01	0	0		1	0	0	0	0	0	0
26	26	-9.44811	-40.4847	U	D		2011-02-21	2011-03-01	0	0		1	0	0	0	0	0	0
27	27	-9.44819	-40.4844	U	D		2011-02-21	2011-03-01	0	0		1	0	0	0	0	0	0
28	28	-9.44951	-40.4818	U	D		2011-02-21	2011-03-01	0	0		1	0	0	0	0	0	0
29	29	-9.44877	-40.4814	U	D		2011-02-21	2011-03-01	0	0		1	0	0	0	0	0	0
30	30	-9.44867	-40.4819	U	D		2011-02-21	2011-03-01	0	0		1	0	0	0	0	0	0
31	31	-9.4484	-40.4816	U	D		2011-02-21	2011-03-01	0	0		1	0	0	0	0	0	0
32	32	-9.44774	-40.4818	U	D		2011-02-21	2011-03-01	0	0		1	0	0	0	0	0	0
33	33	-9.44873	-40.4828	U	D		2011-02-21	2011-03-01	7	4		1	1	1	0	1	3	0
34	34	-9.44968	-40.484	U	D		2011-02-21	2011-03-01	0	0		1	0	0	0	0	0	0
35	35	-9.4499	-40.4845	U	D		2011-02-21	2011-03-01	1075	724		1	1	1	0	358	353	0
36	21	-9.44565	-40.4838	U	D		2011-02-21	2011-03-01	11	3		1	1	1	0	1	2	0
37	37	-9.44504	-40.4832	U	D		2011-02-21	2011-03-01	0	0		1	0	0	0	0	0	0
38	38	-9.44474	-40.4847	U	D		2011-02-21	2011-03-01	0	0		1	0	0	0	0	0	0
39	39	-9.44495	-40.4843	U	D		2011-02-21	2011-03-01	0	0		1	0	0	0	0	0	0
40	40	-9.44618	-40.4845	U	D		2011-02-21	2011-03-01	0	0		1	0	0	0	0	0	0
1	1	-9.45144	-40.4817	U	C		2011-03-15	2011-03-22	0	0		1	0	0	0	0	0	0
2	2	-9.45142	-40.4815	U	C		2011-03-15	2011-03-22	14	9		1	1	1	0	3	6	0
3	3	-9.45215	-40.4806	B	B		2011-03-15	2011-03-22	2	0		1	1	0	0	0	0	0
4	4	-9.45208	-40.4813	B	B		2011-03-15	2011-03-22	5	2		1	1	1	0	0	2	0
5	5	-9.45295	-40.4811	B	B		2011-03-15	2011-03-22	0	0		1	0	0	0	0	0	0
6	6	-9.45215	-40.4804	B	B		2011-03-15	2011-03-22	81	55		1	1	1	0	35	19	0
7	7	-9.45239	-40.48	A	A		2011-03-15	2011-03-22	254	188		1	1	1	0	67	113	0
8	8	-9.45309	-40.4797	A	A		2011-03-15	2011-03-22	6	0		1	1	0	0	0	0	0
9	9	-9.4536	-40.479	A	A		2011-03-15	2011-03-22	0	0		1	0	0	0	0	0	0
10	10	-9.45421	-40.4776	A	A		2011-03-15	2011-03-22	0	0		1	0	0	0	0	0	0
11	11	-9.45426	-40.4775	A	A		2011-03-15	2011-03-22	0	0		1	0	0	0	0	0	0
12	12	-9.45301	-40.4789	A	A		2011-03-15	2011-03-22	0	0		1	0	0	0	0	0	0
13	13	-9.45263	-40.4795	A	A		2011-03-15	2011-03-22	92	89		1	1	1	0	45	44	0
14	14	-9.4517	-40.4799	B	B		2011-03-15	2011-03-22	0	115		1	0	1	0	60	53	0
15	15	-9.45056	-40.4807	U	C		2011-03-15	2011-03-22	165	115		1	1	1	0	60	53	0
16	16	-9.45001	-40.48	U	C		2011-03-15	2011-03-22	10	10		1	1	1	0	4	6	0
17	17	-9.44824	-40.4807	U	D		2011-03-15	2011-03-22	57	57		1	1	1	0	34	23	0
18	18	-9.44805	-40.4811	U	D		2011-03-15	2011-03-22	5	3		1	1	1	0	1	2	0
19	19	-9.44613	-40.483	U	D		2011-03-15	2011-03-22	0	0		1	0	0	0	0	0	0
20	20	-9.44651	-40.4833	U	D		2011-03-15	2011-03-22	0	0		1	0	0	0	0	0	0
21	21	-9.44565	-40.4838	U	D		2011-03-15	2011-03-22				0	0	0	0
22	22	-9.44547	-40.484	U	D		2011-03-15	2011-03-22	0	0		1	0	0	0	0	0	0
23	23	-9.44431	-40.4843	U	D		2011-03-15	2011-03-22	91	23		1	1	1	0	16	6	0
24	24	-9.44418	-40.4848	U	D		2011-03-15	2011-03-22	0	0		1	0	0	0	0	0	0
25	25	-9.44416	-40.4847	U	D		2011-03-15	2011-03-22	0	0		1	0	0	0	0	0	0
26	26	-9.44811	-40.4847	U	D		2011-03-15	2011-03-22	0	0		1	0	0	0	0	0	0
27	27	-9.44819	-40.4844	U	D		2011-03-15	2011-03-22	11	11		1	1	1	0	6	5	0
28	28	-9.44951	-40.4818	U	D		2011-03-15	2011-03-22				0	0	0	0
29	29	-9.44877	-40.4814	U	D		2011-03-15	2011-03-22	37	22		1	1	1	0	9	13	0
30	30	-9.44867	-40.4819	U	D		2011-03-15	2011-03-22	2	0		1	1	0	0	0	0	0
31	31	-9.4484	-40.4816	U	D		2011-03-15	2011-03-22	0	0		1	0	0	0	0	0	0
32	32	-9.44774	-40.4818	U	D		2011-03-15	2011-03-22				0	0	0	0
33	33	-9.44873	-40.4828	U	D		2011-03-15	2011-03-22	88	45		1	1	1	0	20	23	0
34	34	-9.44968	-40.484	U	D		2011-03-15	2011-03-22	0	0		1	0	0	0	0	0	0
35	35	-9.4499	-40.4845	U	D		2011-03-15	2011-03-22	0	0		1	0	0	0	0	0	0
36	21	-9.44565	-40.4838	U	D		2011-03-15	2011-03-22	0	0		1	0	0	0	0	0	0
37	37	-9.44504	-40.4832	U	D		2011-03-15	2011-03-22	0	0		1	0	0	0	0	0	0
38	38	-9.44474	-40.4847	U	D		2011-03-15	2011-03-22	22	17		1	1	1	0	11	6	0
39	39	-9.44495	-40.4843	U	D		2011-03-15	2011-03-22	0	0		1	0	0	0	0	0	0
40	40	-9.44618	-40.4845	U	D		2011-03-15	2011-03-22	0	0		1	0	0	0	0	0	0
1	1	-9.45144	-40.4817	U	C		2011-03-22	2011-03-29	0	0		1	0	0	0	0	0	0
2	2	-9.45142	-40.4815	U	C		2011-03-22	2011-03-29	0	0		1	0	0	0	0	0	0
3	3	-9.45215	-40.4806	B	B		2011-03-22	2011-03-29	15	15		1	1	1	0	8	5	0
4	4	-9.45208	-40.4813	B	B		2011-03-22	2011-03-29	4	4		1	1	1	0	3	1	0
5	5	-9.45295	-40.4811	B	B		2011-03-22	2011-03-29	0	0		1	0	0	0	0	0	0
6	6	-9.45215	-40.4804	B	B		2011-03-22	2011-03-29	5	5		1	1	1	0	2	3	0
7	7	-9.45239	-40.48	A	A		2011-03-22	2011-03-29	227	223		1	1	1	0	116	95	0
8	8	-9.45309	-40.4797	A	A		2011-03-22	2011-03-29	39	39		1	1	1	0	19	17	0
9	9	-9.4536	-40.479	A	A		2011-03-22	2011-03-29	0	0		1	0	0	0	0	0	0
10	10	-9.45421	-40.4776	A	A		2011-03-22	2011-03-29	0	0		1	0	0	0	0	0	0
11	11	-9.45426	-40.4775	A	A		2011-03-22	2011-03-29	0	0		1	0	0	0	0	0	0
12	12	-9.45301	-40.4789	A	A		2011-03-22	2011-03-29	0	0		1	0	0	0	0	0	0
13	13	-9.45263	-40.4795	A	A		2011-03-22	2011-03-29	77	54		1	1	1	0	31	23	0
14	14	-9.4517	-40.4799	B	B		2011-03-22	2011-03-29	0	0		1	0	0	0	0	0	0
15	15	-9.45056	-40.4807	U	C		2011-03-22	2011-03-29	0	0		1	0	0	0	0	0	0
16	16	-9.45001	-40.48	U	C		2011-03-22	2011-03-29	0	0		1	0	0	0	0	0	0
17	17	-9.44824	-40.4807	U	D		2011-03-22	2011-03-29	66	65		1	1	1	0	31	30	0
18	18	-9.44805	-40.4811	U	D		2011-03-22	2011-03-29	15	2		1	1	1	0	2	0	0
19	19	-9.44613	-40.483	U	D		2011-03-22	2011-03-29	19	2		1	1	1	0	0	2	0
20	20	-9.44651	-40.4833	U	D		2011-03-22	2011-03-29	22	18		1	1	1	0	5	10	0
21	21	-9.44565	-40.4838	U	D		2011-03-22	2011-03-29	0	0		1	0	0	0	0	0	0
22	22	-9.44547	-40.484	U	D		2011-03-22	2011-03-29	26	11		1	1	1	0	3	6	0
23	23	-9.44431	-40.4843	U	D		2011-03-22	2011-03-29	133	119		1	1	1	0	92	26	0
24	24	-9.44418	-40.4848	U	D		2011-03-22	2011-03-29	0	0		1	0	0	0	0	0	0
25	25	-9.44416	-40.4847	U	D		2011-03-22	2011-03-29	14	8		1	1	1	0	2	5	0
26	26	-9.44811	-40.4847	U	D		2011-03-22	2011-03-29	0	0		1	0	0	0	0	0	0
27	27	-9.44819	-40.4844	U	D		2011-03-22	2011-03-29	0	0		1	0	0	0	0	0	0
28	28	-9.44951	-40.4818	U	D		2011-03-22	2011-03-29	9	0		1	1	0	0	0	0	0
29	29	-9.44877	-40.4814	U	D		2011-03-22	2011-03-29	1	1		1	1	1	0	1	0	0
30	30	-9.44867	-40.4819	U	D		2011-03-22	2011-03-29	0	0		1	0	0	0	0	0	0
31	31	-9.4484	-40.4816	U	D		2011-03-22	2011-03-29	0	0		1	0	0	0	0	0	0
32	32	-9.44774	-40.4818	U	D		2011-03-22	2011-03-29	0	0		1	0	0	0	0	0	0
33	33	-9.44873	-40.4828	U	D		2011-03-22	2011-03-29	0	0		1	0	0	0	0	0	0
34	34	-9.44968	-40.484	U	D		2011-03-22	2011-03-29	2	0		1	1	0	0	0	0	0
35	35	-9.4499	-40.4845	U	D		2011-03-22	2011-03-29	4	4		1	1	1	0	2	2	0
36	21	-9.44565	-40.4838	U	D		2011-03-22	2011-03-29	344	88		1	1	1	0	47	39	0
37	37	-9.44504	-40.4832	U	D		2011-03-22	2011-03-29	0	0		1	0	0	0	0	0	0
38	38	-9.44474	-40.4847	U	D		2011-03-22	2011-03-29	0	0		1	0	0	0	0	0	0
39	39	-9.44495	-40.4843	U	D		2011-03-22	2011-03-29	0	0	0	1	0	0	0			0
40	40	-9.44618	-40.4845	U	D		2011-03-22	2011-03-29	25	7		1	1	1	0	5	2	0
1	1	-9.45144	-40.4817	U	C		2011-03-29	2011-04-05	0	0		1	0	0	0
2	2	-9.45142	-40.4815	U	C		2011-03-29	2011-04-05	0	0		1	0	0	0
3	3	-9.45215	-40.4806	B	B		2011-03-29	2011-04-05	0	0		1	0	0	0
4	4	-9.45208	-40.4813	B	B		2011-03-29	2011-04-05	3	3		1	1	1	0
5	5	-9.45295	-40.4811	B	B		2011-03-29	2011-04-05	0	0		1	0	0	0
6	6	-9.45215	-40.4804	B	B		2011-03-29	2011-04-05	64	23		1	1	1	0
7	7	-9.45239	-40.48	A	A		2011-03-29	2011-04-05	220	180		1	1	1	0
8	8	-9.45309	-40.4797	A	A		2011-03-29	2011-04-05	1	1		1	1	1	0
9	9	-9.4536	-40.479	A	A		2011-03-29	2011-04-05	17	14		1	1	1	0
10	10	-9.45421	-40.4776	A	A		2011-03-29	2011-04-05	0	0		1	0	0	0
11	11	-9.45426	-40.4775	A	A		2011-03-29	2011-04-05	0	0		1	0	0	0
12	12	-9.45301	-40.4789	A	A		2011-03-29	2011-04-05				0	0	0	0
13	13	-9.45263	-40.4795	A	A		2011-03-29	2011-04-05	41	36		1	1	1	0
14	14	-9.4517	-40.4799	B	B		2011-03-29	2011-04-05	21	13		1	1	1	0
15	15	-9.45056	-40.4807	U	C		2011-03-29	2011-04-05	103	72		1	1	1	0
16	16	-9.45001	-40.48	U	C		2011-03-29	2011-04-05				0	0	0	0
17	17	-9.44824	-40.4807	U	D		2011-03-29	2011-04-05	24	22		1	1	1	0
18	18	-9.44805	-40.4811	U	D		2011-03-29	2011-04-05	2	2		1	1	1	0
19	19	-9.44613	-40.483	U	D		2011-03-29	2011-04-05	0	0		1	0	0	0
20	20	-9.44651	-40.4833	U	D		2011-03-29	2011-04-05	11	9		1	1	1	0
21	21	-9.44565	-40.4838	U	D		2011-03-29	2011-04-05	0	0		1	0	0	0
22	22	-9.44547	-40.484	U	D		2011-03-29	2011-04-05	31	7		1	1	1	0
23	23	-9.44431	-40.4843	U	D		2011-03-29	2011-04-05	6	3		1	1	1	0
24	24	-9.44418	-40.4848	U	D		2011-03-29	2011-04-05	0	0		1	0	0	0
25	25	-9.44416	-40.4847	U	D		2011-03-29	2011-04-05	2	0		1	1	0	0
26	26	-9.44811	-40.4847	U	D		2011-03-29	2011-04-05	11	7		1	1	1	0
27	27	-9.44819	-40.4844	U	D		2011-03-29	2011-04-05	9	9		1	1	1	0
28	28	-9.44951	-40.4818	U	D		2011-03-29	2011-04-05	0	0		1	0	0	0
29	29	-9.44877	-40.4814	U	D		2011-03-29	2011-04-05	3	3		1	1	1	0
30	30	-9.44867	-40.4819	U	D		2011-03-29	2011-04-05	6	5		1	1	1	0
31	31	-9.4484	-40.4816	U	D		2011-03-29	2011-04-05	0	0		1	0	0	0
32	32	-9.44774	-40.4818	U	D		2011-03-29	2011-04-05	22	12		1	1	1	0
33	33	-9.44873	-40.4828	U	D		2011-03-29	2011-04-05	37	30		1	1	1	0
34	34	-9.44968	-40.484	U	D		2011-03-29	2011-04-05	4	3		1	1	1	0
35	35	-9.4499	-40.4845	U	D		2011-03-29	2011-04-05	0	0		1	0	0	0
36	36	-9.44891	-40.4841	U	D		2011-03-29	2011-04-05	25	15		1	1	1	0
37	37	-9.44504	-40.4832	U	D		2011-03-29	2011-04-05	0	0		1	0	0	0
38	38	-9.44474	-40.4847	U	D		2011-03-29	2011-04-05	36	36		1	1	1	0
39	39	-9.44495	-40.4843	U	D		2011-03-29	2011-04-05				0	0	0	0
40	40	-9.44618	-40.4845	U	D		2011-03-29	2011-04-05	56	56		1	1	1	0
1	1	-9.45144	-40.4817	U	C		2011-04-05	2011-04-12	0	0		1	0	0	0
2	2	-9.45142	-40.4815	U	C		2011-04-05	2011-04-12	0	0		1	0	0	0
3	3	-9.45215	-40.4806	B	B		2011-04-05	2011-04-12	0	0		1	0	0	0
4	4	-9.45208	-40.4813	B	B		2011-04-05	2011-04-12	54	10		1	1	1	0
5	5	-9.45295	-40.4811	B	B		2011-04-05	2011-04-12	0	0		1	0	0	0
6	6	-9.45215	-40.4804	B	B		2011-04-05	2011-04-12	36	26		1	1	1	0
7	7	-9.45239	-40.48	A	A		2011-04-05	2011-04-12	110	98		1	1	1	0
8	8	-9.45309	-40.4797	A	A		2011-04-05	2011-04-12	20	4		1	1	1	0
9	9	-9.4536	-40.479	A	A		2011-04-05	2011-04-12	34	28		1	1	1	0
10	10	-9.45421	-40.4776	A	A		2011-04-05	2011-04-12	0	0		1	0	0	0
11	11	-9.45426	-40.4775	A	A		2011-04-05	2011-04-12	0	0		1	0	0	0
12	12	-9.45301	-40.4789	A	A		2011-04-05	2011-04-12	0	0		1	0	0	0
13	13	-9.45263	-40.4795	A	A		2011-04-05	2011-04-12	0	0		1	0	0	0
14	14	-9.4517	-40.4799	B	B		2011-04-05	2011-04-12	0	0		1	0	0	0
15	15	-9.45056	-40.4807	U	C		2011-04-05	2011-04-12	0	0		1	0	0	0
16	16	-9.45001	-40.48	U	C		2011-04-05	2011-04-12	16	16		1	1	1	0
17	17	-9.44824	-40.4807	U	D		2011-04-05	2011-04-12				0	0	0	0
18	18	-9.44805	-40.4811	U	D		2011-04-05	2011-04-12	0	0		1	0	0	0
19	19	-9.44613	-40.483	U	D		2011-04-05	2011-04-12	0	0		1	0	0	0
20	20	-9.44651	-40.4833	U	D		2011-04-05	2011-04-12	8	6		1	1	1	0
21	21	-9.44565	-40.4838	U	D		2011-04-05	2011-04-12	17	17		1	1	1	0
22	22	-9.44547	-40.484	U	D		2011-04-05	2011-04-12	59	8		1	1	1	0
23	23	-9.44431	-40.4843	U	D		2011-04-05	2011-04-12	0	0		1	0	0	0
24	24	-9.44418	-40.4848	U	D		2011-04-05	2011-04-12	0	0		1	0	0	0
25	25	-9.44416	-40.4847	U	D		2011-04-05	2011-04-12	0	0		1	0	0	0
26	26	-9.44811	-40.4847	U	D		2011-04-05	2011-04-12	0	0		1	0	0	0
27	27	-9.44819	-40.4844	U	D		2011-04-05	2011-04-12	0	0		1	0	0	0
28	28	-9.44951	-40.4818	U	D		2011-04-05	2011-04-12	0	0		1	0	0	0
29	29	-9.44877	-40.4814	U	D		2011-04-05	2011-04-12	0	0		1	0	0	0
30	30	-9.44867	-40.4819	U	D		2011-04-05	2011-04-12	3	1		1	1	1	0
31	31	-9.4484	-40.4816	U	D		2011-04-05	2011-04-12	0	0		1	0	0	0
32	32	-9.44774	-40.4818	U	D		2011-04-05	2011-04-12	12	8		1	1	1	0
33	33	-9.44873	-40.4828	U	D		2011-04-05	2011-04-12	0	0		1	0	0	0
34	34	-9.44968	-40.484	U	D		2011-04-05	2011-04-12	2	2		1	1	1	0
35	35	-9.4499	-40.4845	U	D		2011-04-05	2011-04-12	0	0		1	0	0	0
36	36	-9.44891	-40.4841	U	D		2011-04-05	2011-04-12	10	4		1	1	1	0
37	37	-9.44504	-40.4832	U	D		2011-04-05	2011-04-12	7	7		1	1	1	0
38	38	-9.44474	-40.4847	U	D		2011-04-05	2011-04-12	0	0		1	0	0	0
39	39	-9.44495	-40.4843	U	D		2011-04-05	2011-04-12	234	91		1	1	1	0
40	40	-9.44618	-40.4845	U	D		2011-04-05	2011-04-12	1	1		1	1	1	0
1	1	-9.45144	-40.4817	U	C		2011-04-12	2011-04-18	0	0		1	0	0	0	0	0	0
2	2	-9.45142	-40.4815	U	C		2011-04-12	2011-04-18	0	0		1	0	0	0	0	0	0
3	3	-9.45215	-40.4806	B	B		2011-04-12	2011-04-18	0	0		1	0	0	0	0	0	0
4	4	-9.45208	-40.4813	B	B		2011-04-12	2011-04-18	0	0		1	0	0	0	0	0	0
5	5	-9.45295	-40.4811	B	B		2011-04-12	2011-04-18	0	0		1	0	0	0	0	0	0
6	6	-9.45215	-40.4804	B	B		2011-04-12	2011-04-18	0	0		1	0	0	0	0	0	0
7	7	-9.45239	-40.48	A	A		2011-04-12	2011-04-18	0	0		1	0	0	0	0	0	0
8	8	-9.45309	-40.4797	A	A		2011-04-12	2011-04-18	2	2		1	1	1	0	1	1	0
9	9	-9.4536	-40.479	A	A		2011-04-12	2011-04-18	5	0		1	1	0	0	0	0	0
10	10	-9.45421	-40.4776	A	A		2011-04-12	2011-04-18	0	0		1	0	0	0	0	0	0
11	11	-9.45426	-40.4775	A	A		2011-04-12	2011-04-18	0	0		1	0	0	0	0	0	0
12	12	-9.45301	-40.4789	A	A		2011-04-12	2011-04-18	0	0		1	0	0	0	0	0	0
13	13	-9.45263	-40.4795	A	A		2011-04-12	2011-04-18	42	22		1	1	1	0	8	10	0
14	14	-9.4517	-40.4799	B	B		2011-04-12	2011-04-18	0	0		1	0	0	0	0	0	0
15	15	-9.45056	-40.4807	U	C		2011-04-12	2011-04-18	32	15		1	1	1	0	7	8	0
16	16	-9.45001	-40.48	U	C		2011-04-12	2011-04-18	0	0		1	0	0	0	0	0	0
17	17	-9.44824	-40.4807	U	D		2011-04-12	2011-04-18	0	0		1	0	0	0	0	0	0
18	18	-9.44805	-40.4811	U	D		2011-04-12	2011-04-18	0	0		1	0	0	0	0	0	0
19	19	-9.44613	-40.483	U	D		2011-04-12	2011-04-18	1	0		1	1	0	0	0	0	0
20	20	-9.44651	-40.4833	U	D		2011-04-12	2011-04-18	1	1		1	1	1	0	1	0	0
21	21	-9.44565	-40.4838	U	D		2011-04-12	2011-04-18	53	32		1	1	1	0	21	11	0
22	22	-9.44547	-40.484	U	D		2011-04-12	2011-04-18	55	39		1	1	1	0	25	14	0
23	23	-9.44431	-40.4843	U	D		2011-04-12	2011-04-18	0	0		1	0	0	0	0	0	0
24	24	-9.44418	-40.4848	U	D		2011-04-12	2011-04-18	0	0		1	0	0	0	0	0	0
25	25	-9.44416	-40.4847	U	D		2011-04-12	2011-04-18	11	7		1	1	1	0	3	2	0
26	26	-9.44811	-40.4847	U	D		2011-04-12	2011-04-18	0	0		1	0	0	0	0	0	0
27	27	-9.44819	-40.4844	U	D		2011-04-12	2011-04-18	0	0		1	0	0	0	0	0	0
28	28	-9.44951	-40.4818	U	D		2011-04-12	2011-04-18	5	3		1	1	1	0	1	2	0
29	29	-9.44877	-40.4814	U	D		2011-04-12	2011-04-18	0	0		1	0	0	0	0	0	0
30	30	-9.44867	-40.4819	U	D		2011-04-12	2011-04-18	0	0		1	0	0	0	0	0	0
31	31	-9.4484	-40.4816	U	D		2011-04-12	2011-04-18	0	0		1	0	0	0	0	0	0
32	32	-9.44774	-40.4818	U	D		2011-04-12	2011-04-18	24	16		1	1	1	0	8	8	0
33	33	-9.44873	-40.4828	U	D		2011-04-12	2011-04-18				0	0	0	0
34	34	-9.44968	-40.484	U	D		2011-04-12	2011-04-18	0	0		1	0	0	0	0	0	0
35	35	-9.4499	-40.4845	U	D		2011-04-12	2011-04-18	0	0		1	0	0	0	0	0	0
36	21	-9.44565	-40.4838	U	D		2011-04-12	2011-04-18	105	86		1	1	1	0	32	49	0
37	37	-9.44504	-40.4832	U	D		2011-04-12	2011-04-18	12	9		1	1	1	0	4	5	0
38	38	-9.44474	-40.4847	U	D		2011-04-12	2011-04-18	6	4		1	1	1	0	1	3	0
39	39	-9.44495	-40.4843	U	D		2011-04-12	2011-04-18	5	5		1	1	1	0	2	3	0
40	40	-9.44618	-40.4845	U	D		2011-04-12	2011-04-18	0	0		1	0	0	0	0	0	0
1	1	-9.45144	-40.4817	U	C		2011-04-27	2011-05-04	0	0		1	0	0	0
2	2	-9.45142	-40.4815	U	C		2011-04-27	2011-05-04	0	0		1	0	0	0
3	3	-9.45215	-40.4806	B	B		2011-04-27	2011-05-04	0	0		1	0	0	0
4	4	-9.45208	-40.4813	B	B		2011-04-27	2011-05-04	59	52		1	1	1	0
5	5	-9.45295	-40.4811	B	B		2011-04-27	2011-05-04	45	41		1	1	1	0
6	6	-9.45215	-40.4804	B	B		2011-04-27	2011-05-04	47	47		1	1	1	0
7	7	-9.45239	-40.48	A	A		2011-04-27	2011-05-04	4	0		1	1	0	0
8	8	-9.45309	-40.4797	A	A		2011-04-27	2011-05-04	3	3		1	1	1	0
9	9	-9.4536	-40.479	A	A		2011-04-27	2011-05-04				0	0	0	0
10	10	-9.45421	-40.4776	A	A		2011-04-27	2011-05-04	0	0		1	0	0	0
11	11	-9.45426	-40.4775	A	A		2011-04-27	2011-05-04	1	1		1	1	1	0
12	12	-9.45301	-40.4789	A	A		2011-04-27	2011-05-04	0	0		1	0	0	0
13	13	-9.45263	-40.4795	A	A		2011-04-27	2011-05-04	0	0		1	0	0	0
14	14	-9.4517	-40.4799	B	B		2011-04-27	2011-05-04	0	0		1	0	0	0
15	15	-9.45056	-40.4807	U	C		2011-04-27	2011-05-04	0	0		1	0	0	0
16	16	-9.45001	-40.48	U	C		2011-04-27	2011-05-04	0	0		1	0	0	0
17	17	-9.44824	-40.4807	U	D		2011-04-27	2011-05-04	0	0		1	0	0	0
18	18	-9.44805	-40.4811	U	D		2011-04-27	2011-05-04				0	0	0	0
19	19	-9.44613	-40.483	U	D		2011-04-27	2011-05-04	0	0		1	0	0	0
20	20	-9.44651	-40.4833	U	D		2011-04-27	2011-05-04	11	11		1	1	1	0
21	21	-9.44565	-40.4838	U	D		2011-04-27	2011-05-04	16	16		1	1	1	0
22	22	-9.44547	-40.484	U	D		2011-04-27	2011-05-04	0	0		1	0	0	0
23	23	-9.44431	-40.4843	U	D		2011-04-27	2011-05-04	27	0		1	1	0	0
24	24	-9.44418	-40.4848	U	D		2011-04-27	2011-05-04	1	0		1	1	0	0
25	25	-9.44416	-40.4847	U	D		2011-04-27	2011-05-04	8	4		1	1	1	0
26	26	-9.44811	-40.4847	U	D		2011-04-27	2011-05-04	0	0		1	0	0	0
27	27	-9.44819	-40.4844	U	D		2011-04-27	2011-05-04	19	19		1	1	1	0
28	28	-9.44951	-40.4818	U	D		2011-04-27	2011-05-04	0	0		1	0	0	0
29	29	-9.44877	-40.4814	U	D		2011-04-27	2011-05-04	5	4		1	1	1	0
30	30	-9.44867	-40.4819	U	D		2011-04-27	2011-05-04	0	0		1	0	0	0
31	31	-9.4484	-40.4816	U	D		2011-04-27	2011-05-04	0	0		1	0	0	0
32	32	-9.44774	-40.4818	U	D		2011-04-27	2011-05-04	0	0		1	0	0	0
33	33	-9.44873	-40.4828	U	D		2011-04-27	2011-05-04	31	22		1	1	1	0
34	34	-9.44968	-40.484	U	D		2011-04-27	2011-05-04				0	0	0	0
35	35	-9.4499	-40.4845	U	D		2011-04-27	2011-05-04	24	11		1	1	1	0
36	36	-9.44891	-40.4841	U	D		2011-04-27	2011-05-04				0	0	0	0
37	37	-9.44504	-40.4832	U	D		2011-04-27	2011-05-04	41	9		1	1	1	0
38	38	-9.44474	-40.4847	U	D		2011-04-27	2011-05-04	0	0		1	0	0	0
39	39	-9.44495	-40.4843	U	D		2011-04-27	2011-05-04	0	0		1	0	0	0
40	40	-9.44618	-40.4845	U	D		2011-04-27	2011-05-04	0	0		1	0	0	0
1	1	-9.45144	-40.4817	U	C		2011-05-04	2011-05-11	1	0		1	0	0	0
2	2	-9.45142	-40.4815	U	C		2011-05-04	2011-05-11	0	0		1	0	0	0
3	3	-9.45215	-40.4806	B	B		2011-05-04	2011-05-11	54	35		1	0	0	0
4	4	-9.45208	-40.4813	B	B		2011-05-04	2011-05-11	0	0		1	1	1	0
5	5	-9.45295	-40.4811	B	B		2011-05-04	2011-05-11	52	52		1	1	1	0
6	6	-9.45215	-40.4804	B	B		2011-05-04	2011-05-11	0	0		1	1	1	0
7	7	-9.45239	-40.48	A	A		2011-05-04	2011-05-11	3	0		1	1	0	0
8	8	-9.45309	-40.4797	A	A		2011-05-04	2011-05-11	0	0		1	1	1	0
9	9	-9.4536	-40.479	A	A		2011-05-04	2011-05-11	0	0		1	0	0	0
10	10	-9.45421	-40.4776	A	A		2011-05-04	2011-05-11	0	0		1	0	0	0
11	11	-9.45426	-40.4775	A	A		2011-05-04	2011-05-11	3	3		1	1	1	0
12	12	-9.45301	-40.4789	A	A		2011-05-04	2011-05-11	0	0		1	0	0	0
13	13	-9.45263	-40.4795	A	A		2011-05-04	2011-05-11	0	0		1	0	0	0
14	14	-9.4517	-40.4799	B	B		2011-05-04	2011-05-11	0	0		1	0	0	0
15	15	-9.45056	-40.4807	U	C		2011-05-04	2011-05-11	17	17		1	0	0	0
16	16	-9.45001	-40.48	U	C		2011-05-04	2011-05-11	1	1		1	0	0	0
17	17	-9.44824	-40.4807	U	D		2011-05-04	2011-05-11	13	13		1	0	0	0
18	18	-9.44805	-40.4811	U	D		2011-05-04	2011-05-11	0	0		1	0	0	0
19	19	-9.44613	-40.483	U	D		2011-05-04	2011-05-11	0	0		1	0	0	0
20	20	-9.44651	-40.4833	U	D		2011-05-04	2011-05-11	0	0		1	1	1	0
21	21	-9.44565	-40.4838	U	D		2011-05-04	2011-05-11	20	17		1	1	1	0
22	22	-9.44547	-40.484	U	D		2011-05-04	2011-05-11	0	0		1	0	0	0
23	23	-9.44431	-40.4843	U	D		2011-05-04	2011-05-11	17	2		1	1	0	0
24	24	-9.44418	-40.4848	U	D		2011-05-04	2011-05-11	1	0		1	1	0	0
25	25	-9.44416	-40.4847	U	D		2011-05-04	2011-05-11	100	79		1	1	1	0
26	26	-9.44811	-40.4847	U	D		2011-05-04	2011-05-11	0	0		1	0	0	0
27	27	-9.44819	-40.4844	U	D		2011-05-04	2011-05-11	0	0		1	1	1	0
28	28	-9.44951	-40.4818	U	D		2011-05-04	2011-05-11	0	0		1	0	0	0
29	29	-9.44877	-40.4814	U	D		2011-05-04	2011-05-11	134	134		1	1	1	0
30	30	-9.44867	-40.4819	U	D		2011-05-04	2011-05-11	0	0		1	0	0	0
31	31	-9.4484	-40.4816	U	D		2011-05-04	2011-05-11	0	0		1	0	0	0
32	32	-9.44774	-40.4818	U	D		2011-05-04	2011-05-11	1	0		1	0	0	0
33	33	-9.44873	-40.4828	U	D		2011-05-04	2011-05-11	0	0		1	1	1	0
34	34	-9.44968	-40.484	U	D		2011-05-04	2011-05-11	0	0		1	0	0	0
35	35	-9.4499	-40.4845	U	D		2011-05-04	2011-05-11	0	0		1	1	1	0
36	36	-9.44891	-40.4841	U	D		2011-05-04	2011-05-11	0	0		1	0	0	0
37	37	-9.44504	-40.4832	U	D		2011-05-04	2011-05-11	0	0		1	1	1	0
38	38	-9.44474	-40.4847	U	D		2011-05-04	2011-05-11	8	0		1	0	0	0
39	39	-9.44495	-40.4843	U	D		2011-05-04	2011-05-11	58	21		1	0	0	0
40	40	-9.44618	-40.4845	U	D		2011-05-04	2011-05-11	31	0		1	0	0	0
1	1	-9.45144	-40.4817	U	C		2011-05-11	2011-05-18	0	0	0	1	0	0	0
2	2	-9.45142	-40.4815	U	C		2011-05-11	2011-05-18	0	0	0	1	0	0	0
3D	3	-9.45215	-40.4806	B	B	D	2011-05-11	2011-05-18	0	0	0	1	0	0	0
3F	3	-9.45215	-40.4806	B	B	F	2011-05-11	2011-05-18				0	0	0	0
4D	4	-9.45208	-40.4813	B	B	D	2011-05-11	2011-05-18	0	0	0	1	0	0	0
4F	4	-9.45208	-40.4813	B	B	F	2011-05-11	2011-05-18	0	0	0	1	0	0	0
5D	5	-9.45295	-40.4811	B	B	D	2011-05-11	2011-05-18	23	23	0	1	1	1	0
5F	5	-9.45295	-40.4811	B	B	F	2011-05-11	2011-05-18	0	0	0	1	0	0	0
6D	6	-9.45215	-40.4804	B	B	D	2011-05-11	2011-05-18	0	0	0	1	0	0	0
6F	6	-9.45215	-40.4804	B	B	F	2011-05-11	2011-05-18	60	43	0	1	1	1	0
7D	7	-9.45239	-40.48	A	A	D	2011-05-11	2011-05-18	53	42	0	1	1	1	0
7F	7	-9.45239	-40.48	A	A	F	2011-05-11	2011-05-18	0	0	0	1	0	0	0
8D	8	-9.45309	-40.4797	A	A	D	2011-05-11	2011-05-18	0	0	0	1	0	0	0
8F	8	-9.45309	-40.4797	A	A	F	2011-05-11	2011-05-18	118	110	0	1	1	1	0
9D	9	-9.4536	-40.479	A	A	D	2011-05-11	2011-05-18	0	0	0	1	0	0	0
9F	9	-9.4536	-40.479	A	A	F	2011-05-11	2011-05-18	0	0	0	1	0	0	0
10D	10	-9.45421	-40.4776	A	A	D	2011-05-11	2011-05-18	0	0	0	1	0	0	0
10F	10	-9.45421	-40.4776	A	A	F	2011-05-11	2011-05-18	0	0	0	1	0	0	0
11D	11	-9.45426	-40.4775	A	A	D	2011-05-11	2011-05-18	23	23	0	1	1	1	0
11F	11	-9.45426	-40.4775	A	A	F	2011-05-11	2011-05-18	0	0	0	1	0	0	0
12D	12	-9.45301	-40.4789	A	A	D	2011-05-11	2011-05-18	0	0	0	1	0	0	0
12F	12	-9.45301	-40.4789	A	A	F	2011-05-11	2011-05-18	12	4	0	1	1	1	0
13D	13	-9.45263	-40.4795	A	A	D	2011-05-11	2011-05-18	0	0	0	1	0	0	0
13F	13	-9.45263	-40.4795	A	A	F	2011-05-11	2011-05-18	0	0	0	1	0	0	0
14D	14	-9.4517	-40.4799	B	B	D	2011-05-11	2011-05-18	0	0	0	1	0	0	0
14F	14	-9.4517	-40.4799	B	B	F	2011-05-11	2011-05-18	0	0	0	1	0	0	0
15	15	-9.45056	-40.4807	U	C		2011-05-11	2011-05-18	6	3	0	1	1	1	0
16	16	-9.45001	-40.48	U	C		2011-05-11	2011-05-18	18	18	0	1	1	1	0
17	17	-9.44824	-40.4807	U	D		2011-05-11	2011-05-18	0	0	0	1	0	0	0
18	18	-9.44805	-40.4811	U	D		2011-05-11	2011-05-18	0	0	0	1	0	0	0
19	19	-9.44613	-40.483	U	D		2011-05-11	2011-05-18	5	3	0	1	1	1	0
20	20	-9.44651	-40.4833	U	D		2011-05-11	2011-05-18	0	0	0	1	0	0	0
21	21	-9.44565	-40.4838	U	D		2011-05-11	2011-05-18	5	5	0	1	1	1	0
22	22	-9.44547	-40.484	U	D		2011-05-11	2011-05-18	24	19	0	1	1	1	0
23	23	-9.44431	-40.4843	U	D		2011-05-11	2011-05-18	0	0	0	1	0	0	0
24	24	-9.44418	-40.4848	U	D		2011-05-11	2011-05-18	0	0	0	1	0	0	0
25	25	-9.44416	-40.4847	U	D		2011-05-11	2011-05-18	106	88	0	1	1	1	0
26	26	-9.44811	-40.4847	U	D		2011-05-11	2011-05-18	0	0	0	1	0	0	0
27	27	-9.44819	-40.4844	U	D		2011-05-11	2011-05-18	8	8	0	1	1	1	0
28	28	-9.44951	-40.4818	U	D		2011-05-11	2011-05-18	8	7	0	1	1	1	0
29	29	-9.44877	-40.4814	U	D		2011-05-11	2011-05-18	0	0	0	1	0	0	0
30	30	-9.44867	-40.4819	U	D		2011-05-11	2011-05-18	0	0	0	1	0	0	0
31	31	-9.4484	-40.4816	U	D		2011-05-11	2011-05-18	22	18	0	1	1	1	0
32	32	-9.44774	-40.4818	U	D		2011-05-11	2011-05-18				0	0	0	0
33	33	-9.44873	-40.4828	U	D		2011-05-11	2011-05-18	0	0	0	1	0	0	0
34	34	-9.44968	-40.484	U	D		2011-05-11	2011-05-18	0	0	0	1	0	0	0
35	35	-9.4499	-40.4845	U	D		2011-05-11	2011-05-18	0	0	0	1	0	0	0
36	36	-9.44891	-40.4841	U	D		2011-05-11	2011-05-18	0	0	0	1	0	0	0
37	37	-9.44504	-40.4832	U	D		2011-05-11	2011-05-18	0	0	0	1	0	0	0
38	38	-9.44474	-40.4847	U	D		2011-05-11	2011-05-18	0	0	0	1	0	0	0
39	39	-9.44495	-40.4843	U	D		2011-05-11	2011-05-18	348	299	0	1	1	1	0
40	40	-9.44618	-40.4845	U	D		2011-05-11	2011-05-18	0	0	0	1	0	0	0
41D	41	-9.45393	-40.478	A	A	D	2011-05-11	2011-05-18	16	9	0	1	1	1	0
41F	41	-9.45393	-40.478	A	A	F	2011-05-11	2011-05-18	54	2	0	1	1	1	0
42D	42	-9.45382	-40.4783	A	A	D	2011-05-11	2011-05-18	0	0	0	1	0	0	0
42F	42	-9.45382	-40.4783	A	A	F	2011-05-11	2011-05-18	11	11	0	1	1	1	0
43D	43	-9.45368	-40.4783	A	A	D	2011-05-11	2011-05-18	1	1	0	1	1	1	0
43F	43	-9.45368	-40.4783	A	A	F	2011-05-11	2011-05-18	0	0	0	1	0	0	0
44D	44	-9.45347	-40.4784	A	A	D	2011-05-11	2011-05-18	22	15	0	1	1	1	0
44F	44	-9.45347	-40.4784	A	A	F	2011-05-11	2011-05-18	27	7	0	1	1	1	0
45D	45	-9.45335	-40.4787	A	A	D	2011-05-11	2011-05-18	21	21	0	1	1	1	0
45F	45	-9.45335	-40.4787	A	A	F	2011-05-11	2011-05-18	0	0	0	1	0	0	0
46D	46	-9.45264	-40.4792	A	A	D	2011-05-11	2011-05-18	102	80	0	1	1	1	0
46F	46	-9.45264	-40.4792	A	A	F	2011-05-11	2011-05-18	0	0	0	1	0	0	0
47D	47	-9.45222	-40.4796	A	A	D	2011-05-11	2011-05-18	25	21	0	1	1	1	0
47F	47	-9.45222	-40.4796	A	A	F	2011-05-11	2011-05-18	0	0	0	1	0	0	0
48D	48	-9.45198	-40.4801	A	A	D	2011-05-11	2011-05-18	4	4	1	1	1	1	1
48F	48	-9.45198	-40.4801	A	A	F	2011-05-11	2011-05-18	0	0	0	1	0	0	0
49D	49	-9.45165	-40.4802	B	B	D	2011-05-11	2011-05-18	0	0	0	1	0	0	0
49F	49	-9.45165	-40.4802	B	B	F	2011-05-11	2011-05-18	25	21	0	1	1	1	0
50D	50	-9.45168	-40.4803	B	B	D	2011-05-11	2011-05-18	0	0	0	1	0	0	0
50F	50	-9.45168	-40.4803	B	B	F	2011-05-11	2011-05-18	0	0	0	1	0	0	0
51D	51	-9.45123	-40.4804	B	B	D	2011-05-11	2011-05-18				0	0	0	0
51F	51	-9.45123	-40.4804	B	B	F	2011-05-11	2011-05-18				0	0	0	0
52D	52	-9.45097	-40.4806	B	B	D	2011-05-11	2011-05-18	0	0	0	1	0	0	0
52F	52	-9.45097	-40.4806	B	B	F	2011-05-11	2011-05-18	0	0	0	1	0	0	0
53D	53	-9.45046	-40.4802	B	B	D	2011-05-11	2011-05-18	55	55	0	1	1	1	0
53F	53	-9.45046	-40.4802	B	B	F	2011-05-11	2011-05-18	246	177	0	1	1	1	0
54D	54	-9.4504	-40.4798	B	B	D	2011-05-11	2011-05-18	7	4	0	1	1	1	0
54F	54	-9.4504	-40.4798	B	B	F	2011-05-11	2011-05-18	114	88	3	1	1	1	1
55D	55	-9.45049	-40.4795	B	B	D	2011-05-11	2011-05-18	0	0	0	1	0	0	0
55F	55	-9.45049	-40.4795	B	B	F	2011-05-11	2011-05-18	13	7	0	1	1	1	0
56D	56	-9.45082	-40.4801	B	B	D	2011-05-11	2011-05-18	0	0	0	1	0	0	0
56F	56	-9.45082	-40.4801	B	B	F	2011-05-11	2011-05-18				0	0	0	0
57D	57	-9.45151	-40.4799	B	B	D	2011-05-11	2011-05-18	29	26	2	1	1	1	1
57F	57	-9.45151	-40.4799	B	B	F	2011-05-11	2011-05-18				0	0	0	0
58D	58	-9.45134	-40.4794	B	B	D	2011-05-11	2011-05-18	0	0	0	1	0	0	0
58F	58	-9.45134	-40.4794	B	B	F	2011-05-11	2011-05-18	0	0	0	1	0	0	0
59D	59	-9.45115	-40.4791	B	B	D	2011-05-11	2011-05-18	62	42	0	1	1	1	0
59F	59	-9.45115	-40.4791	B	B	F	2011-05-11	2011-05-18	36	5	0	1	1	1	0
60D	60	-9.45095	-40.4792	B	B	D	2011-05-11	2011-05-18	313	256	0	1	1	1	0
60F	60	-9.45095	-40.4792	B	B	F	2011-05-11	2011-05-18	0	0	0	1	0	0	0
61D	61	-9.45166	-40.4788	B	B	D	2011-05-11	2011-05-18	0	0	0	1	0	0	0
61F	61	-9.45166	-40.4788	B	B	F	2011-05-11	2011-05-18	0	0	0	1	0	0	0
62D	62	-9.45253	-40.4786	A	A	D	2011-05-11	2011-05-18	0	0	0	1	0	0	0
62F	62	-9.45253	-40.4786	A	A	F	2011-05-11	2011-05-18	0	0	0	1	0	0	0
63D	63	-9.45304	-40.4781	A	A	D	2011-05-11	2011-05-18				0	0	0	0
63F	63	-9.45304	-40.4781	A	A	F	2011-05-11	2011-05-18				0	0	0	0
64D	64	-9.45356	-40.4778	A	A	D	2011-05-11	2011-05-18	0	0	0	1	0	0	0
64F	64	-9.45356	-40.4778	A	A	F	2011-05-11	2011-05-18	9	6	0	1	1	1	0
65D	65	-9.45387	-40.4787	A	A	D	2011-05-11	2011-05-18	15	15	0	1	1	1	0
65F	65	-9.45387	-40.4787	A	A	F	2011-05-11	2011-05-18	22	16	5	1	1	1	1
66D	66	-9.45308	-40.4794	A	A	D	2011-05-11	2011-05-18	0	0	0	1	0	0	0
66F	66	-9.45308	-40.4794	A	A	F	2011-05-11	2011-05-18	0	0	0	1	0	0	0
67D	67	-9.45281	-40.4799	A	A	D	2011-05-11	2011-05-18	0	0	0	1	0	0	0
67F	67	-9.45281	-40.4799	A	A	F	2011-05-11	2011-05-18	0	0	0	1	0	0	0
68D	68	-9.45252	-40.4801	A	A	D	2011-05-11	2011-05-18	0	0	0	1	0	0	0
68F	68	-9.45252	-40.4801	A	A	F	2011-05-11	2011-05-18	0	0	0	1	0	0	0
69D	69	-9.45163	-40.4809	B	B	D	2011-05-11	2011-05-18	0	0	0	1	0	0	0
69F	69	-9.45163	-40.4809	B	B	F	2011-05-11	2011-05-18	0	0	0	1	0	0	0
70D	70	-9.45176	-40.4813	B	B	D	2011-05-11	2011-05-18	14	8	0	1	1	1	0
70F	70	-9.45176	-40.4813	B	B	F	2011-05-11	2011-05-18	16	3	0	1	1	1	0
71D	71	-9.45217	-40.4815	B	B	D	2011-05-11	2011-05-18	4	4	0	1	1	1	0
71F	71	-9.45217	-40.4815	B	B	F	2011-05-11	2011-05-18	21	19	0	1	1	1	0
72D	72	-9.45243	-40.4817	B	B	D	2011-05-11	2011-05-18	33	26	0	1	1	1	0
72F	72	-9.45243	-40.4817	B	B	F	2011-05-11	2011-05-18	8	7	0	1	1	1	0
73D	73	-9.45302	-40.4818	B	B	D	2011-05-11	2011-05-18	20	12	0	1	1	1	0
73F	73	-9.45302	-40.4818	B	B	F	2011-05-11	2011-05-18	0	0	0	1	0	0	0
74D	74	-9.45266	-40.4814	B	B	D	2011-05-11	2011-05-18	0	0	0	1	0	0	0
74F	74	-9.45266	-40.4814	B	B	F	2011-05-11	2011-05-18	0	0	0	1	0	0	0
75D	75	-9.4526	-40.4811	B	B	D	2011-05-11	2011-05-18				0	0	0	0
75F	75	-9.4526	-40.4811	B	B	F	2011-05-11	2011-05-18	0	0	0	1	0	0	0
76D	76	-9.45234	-40.4812	B	B	D	2011-05-11	2011-05-18	0	0	0	1	0	0	0
76F	76	-9.45234	-40.4812	B	B	F	2011-05-11	2011-05-18	0	0	0	1	0	0	0
77D	77	-9.45221	-40.4809	B	B	D	2011-05-11	2011-05-18	0	0	0	1	0	0	0
77F	77	-9.45221	-40.4809	B	B	F	2011-05-11	2011-05-18	0	0	0	1	0	0	0
78D	78	-9.45234	-40.4806	B	B	D	2011-05-11	2011-05-18	85	57	0	1	1	1	0
78F	78	-9.45234	-40.4806	B	B	F	2011-05-11	2011-05-18	3	2	0	1	1	1	0
79D	79	-9.45259	-40.4807	B	B	D	2011-05-11	2011-05-18	3	1	0	1	1	1	0
79F	79	-9.45259	-40.4807	B	B	F	2011-05-11	2011-05-18	165	140	0	1	1	1	0
80D	80	-9.45306	-40.4808	A	A	D	2011-05-11	2011-05-18	17	12	0	1	1	1	0
80F	80	-9.45306	-40.4808	A	A	F	2011-05-11	2011-05-18	0	0	0	1	0	0	0
81D	81	-9.4529	-40.4806	A	A	D	2011-05-11	2011-05-18	3			1	1	0	0
81F	81	-9.4529	-40.4806	A	A	F	2011-05-11	2011-05-18	0	0	0	1	0	0	0
82D	82	-9.45319	-40.4804	A	A	D	2011-05-11	2011-05-18	0	0	0	1	0	0	0
82F	82	-9.45319	-40.4804	A	A	F	2011-05-11	2011-05-18	0	0	0	1	0	0	0
83D	83	-9.45314	-40.48	A	A	D	2011-05-11	2011-05-18	0	0	0	1	0	0	0
83F	83	-9.45314	-40.48	A	A	F	2011-05-11	2011-05-18				0	0	0	0
84D	84	-9.45347	-40.4794	A	A	D	2011-05-11	2011-05-18	27	20	0	1	1	1	0
84F	84	-9.45347	-40.4794	A	A	F	2011-05-11	2011-05-18	7	7	0	1	1	1	0
85D	85	-9.45386	-40.479	A	A	D	2011-05-11	2011-05-18	14	14	0	1	1	1	0
85F	85	-9.45386	-40.479	A	A	F	2011-05-11	2011-05-18	74	66	0	1	1	1	0
86D	86	-9.45363	-40.4798	A	A	D	2011-05-11	2011-05-18	99	62	0	1	1	1	0
86F	86	-9.45363	-40.4798	A	A	F	2011-05-11	2011-05-18	272	223	0	1	1	1	0
87D	87	-9.45341	-40.4807	A	A	D	2011-05-11	2011-05-18	0	0	0	1	0	0	0
87F	87	-9.45341	-40.4807	A	A	F	2011-05-11	2011-05-18	0	0	0	1	0	0	0
88D	88	-9.45327	-40.4812	B	B	D	2011-05-11	2011-05-18	0	0	0	1	0	0	0
88F	88	-9.45327	-40.4812	B	B	F	2011-05-11	2011-05-18	178	57	0	1	1	1	0
89	89	-9.45069	-40.4821	U	C		2011-05-11	2011-05-18	0	0	0	1	0	0	0
90	90	-9.45115	-40.4829	U	D		2011-05-11	2011-05-18	0	0	0	1	0	0	0
91	91	-9.44768	-40.4831	U	D		2011-05-11	2011-05-18	0	0	0	1	0	0	0
92	92	-9.44664	-40.4842	U	D		2011-05-11	2011-05-18	0	0	0	1	0	0	0
93	93	-9.44622	-40.4838	U	D		2011-05-11	2011-05-18	0	0	0	1	0	0	0
94	94	-9.44554	-40.4834	U	D		2011-05-11	2011-05-18	24	23	0	1	1	1	0
95	95	-9.44573	-40.483	U	D		2011-05-11	2011-05-18	0	0	0	1	0	0	0
96	96	-9.44627	-40.4826	U	D		2011-05-11	2011-05-18	0	0	0	1	0	0	0
97	97	-9.44596	-40.4823	U	D		2011-05-11	2011-05-18	8	8	0	1	1	1	0
98	98	-9.4454	-40.4827	U	D		2011-05-11	2011-05-18	0	0	0	1	0	0	0
99	99	-9.44491	-40.4838	U	D		2011-05-11	2011-05-18	65	52	0	1	1	1	0
100	100	-9.44555	-40.4844	U	D		2011-05-11	2011-05-18	0	0	0	1	0	0	0
1	1	-9.45144	-40.4817	U	C	F	2011-05-18	2011-05-25	0	0	0	1	0	0	0
2	2	-9.45142	-40.4815	U	C	F	2011-05-18	2011-05-25	0	0	0	1	0	0	0
3D	3	-9.45215	-40.4806	B	B	D	2011-05-18	2011-05-25	1	2	0	1	1	1	0
3F	3	-9.45215	-40.4806	B	B	F	2011-05-18	2011-05-25	0	0	0	1	0	0	0
4D	4	-9.45208	-40.4813	B	B	D	2011-05-18	2011-05-25	22	9	1	1	1	1	1
4F	4	-9.45208	-40.4813	B	B	F	2011-05-18	2011-05-25	650	497	0	1	1	1	0
5D	5	-9.45295	-40.4811	B	B	D	2011-05-18	2011-05-25	0	0	0	1	0	0	0
5F	5	-9.45295	-40.4811	B	B	F	2011-05-18	2011-05-25	0	0	0	1	0	0	0
6D	6	-9.45215	-40.4804	B	B	D	2011-05-18	2011-05-25	0	0	0	1	0	0	0
6F	6	-9.45215	-40.4804	B	B	F	2011-05-18	2011-05-25	141	52	2	1	1	1	1
7D	7	-9.45239	-40.48	A	A	D	2011-05-18	2011-05-25	0	0	0	1	0	0	0
7F	7	-9.45239	-40.48	A	A	F	2011-05-18	2011-05-25	0	0	0	1	0	0	0
8D	8	-9.45309	-40.4797	A	A	D	2011-05-18	2011-05-25	19	5	0	1	1	1	0
8F	8	-9.45309	-40.4797	A	A	F	2011-05-18	2011-05-25	95	19	3	1	1	1	1
9D	9	-9.4536	-40.479	A	A	D	2011-05-18	2011-05-25	0	0	0	1	0	0	0
9F	9	-9.4536	-40.479	A	A	F	2011-05-18	2011-05-25	0	0	0	1	0	0	0
10D	10	-9.45421	-40.4776	A	A	D	2011-05-18	2011-05-25	0	0	0	1	0	0	0
10F	10	-9.45421	-40.4776	A	A	F	2011-05-18	2011-05-25	0	0	0	1	0	0	0
11D	11	-9.45426	-40.4775	A	A	D	2011-05-18	2011-05-25	0	0	0	1	0	0	0
11F	11	-9.45426	-40.4775	A	A	F	2011-05-18	2011-05-25	42	5	0	1	1	1	0
12D	12	-9.45301	-40.4789	A	A	D	2011-05-18	2011-05-25	0	0	0	1	0	0	0
12F	12	-9.45301	-40.4789	A	A	F	2011-05-18	2011-05-25	0	0	0	1	0	0	0
13D	13	-9.45263	-40.4795	A	A	D	2011-05-18	2011-05-25	107	87	0	1	1	1	0
13F	13	-9.45263	-40.4795	A	A	F	2011-05-18	2011-05-25	351	178	0	1	1	1	0
14D	14	-9.4517	-40.4799	B	B	D	2011-05-18	2011-05-25	0	0	0	1	0	0	0
14F	14	-9.4517	-40.4799	B	B	F	2011-05-18	2011-05-25	5	2	0	1	1	1	0
15	15	-9.45056	-40.4807	U	C	F	2011-05-18	2011-05-25	26	23	0	1	1	1	0
16	16	-9.45001	-40.48	U	C	F	2011-05-18	2011-05-25	0	0	0	1	0	0	0
17	17	-9.44824	-40.4807	U	D	F	2011-05-18	2011-05-25	0	0	0	1	0	0	0
18	18	-9.44805	-40.4811	U	D	F	2011-05-18	2011-05-25	8	0	0	1	1	0	0
19	19	-9.44613	-40.483	U	D	F	2011-05-18	2011-05-25	6	3	0	1	1	1	0
20	20	-9.44651	-40.4833	U	D	F	2011-05-18	2011-05-25	0	0	0	1	0	0	0
21	21	-9.44565	-40.4838	U	D	F	2011-05-18	2011-05-25	0	0	0	1	0	0	0
22	22	-9.44547	-40.484	U	D	F	2011-05-18	2011-05-25	43	29	0	1	1	1	0
23	23	-9.44431	-40.4843	U	D	F	2011-05-18	2011-05-25	0	0	0	1	0	0	0
24	24	-9.44418	-40.4848	U	D	F	2011-05-18	2011-05-25	0	0	0	1	0	0	0
25	25	-9.44416	-40.4847	U	D	F	2011-05-18	2011-05-25	0	0	0	1	0	0	0
26	26	-9.44811	-40.4847	U	D	F	2011-05-18	2011-05-25	0	0	0	1	0	0	0
27	27	-9.44819	-40.4844	U	D	F	2011-05-18	2011-05-25	0	0	0	1	0	0	0
28	28	-9.44951	-40.4818	U	D	F	2011-05-18	2011-05-25	0	0	0	1	0	0	0
29	29	-9.44877	-40.4814	U	D	F	2011-05-18	2011-05-25	29	29	0	1	1	1	0
30	30	-9.44867	-40.4819	U	D	F	2011-05-18	2011-05-25	0	0	0	1	0	0	0
31	31	-9.4484	-40.4816	U	D	F	2011-05-18	2011-05-25	0	0	0	1	0	0	0
32	32	-9.44774	-40.4818	U	D	F	2011-05-18	2011-05-25	0	0	0	1	0	0	0
33	33	-9.44873	-40.4828	U	D	F	2011-05-18	2011-05-25	0	0	0	1	0	0	0
34	34	-9.44968	-40.484	U	D	F	2011-05-18	2011-05-25	0	0	0	1	0	0	0
35	35	-9.4499	-40.4845	U	D	F	2011-05-18	2011-05-25	22	14	0	1	1	1	0
36	36	-9.44891	-40.4841	U	D	F	2011-05-18	2011-05-25	0	0	0	1	0	0	0
37	37	-9.44504	-40.4832	U	D	F	2011-05-18	2011-05-25	0	0	0	1	0	0	0
38	38	-9.44474	-40.4847	U	D	F	2011-05-18	2011-05-25	0	0	0	1	0	0	0
39	39	-9.44495	-40.4843	U	D	F	2011-05-18	2011-05-25	0	0	0	1	0	0	0
40	40	-9.44618	-40.4845	U	D	F	2011-05-18	2011-05-25	0	0	0	1	0	0	0
41D	41	-9.45393	-40.478	A	A	D	2011-05-18	2011-05-25	4	2	0	1	1	1	0
41F	41	-9.45393	-40.478	A	A	F	2011-05-18	2011-05-25	96	79	0	1	1	1	0
42D	42	-9.45382	-40.4783	A	A	D	2011-05-18	2011-05-25	0	0	0	1	0	0	0
42F	42	-9.45382	-40.4783	A	A	F	2011-05-18	2011-05-25	11	1	0	1	1	1	0
43D	43	-9.45368	-40.4783	A	A	D	2011-05-18	2011-05-25	0	0	0	1	0	0	0
43F	43	-9.45368	-40.4783	A	A	F	2011-05-18	2011-05-25	0	0	0	1	0	0	0
44D	44	-9.45347	-40.4784	A	A	D	2011-05-18	2011-05-25	384	337	7	1	1	1	1
44F	44	-9.45347	-40.4784	A	A	F	2011-05-18	2011-05-25	40	31	0	1	1	1	0
45D	45	-9.45335	-40.4787	A	A	D	2011-05-18	2011-05-25	66	49	0	1	1	1	0
45F	45	-9.45335	-40.4787	A	A	F	2011-05-18	2011-05-25	0	0	0	1	0	0	0
46D	46	-9.45264	-40.4792	A	A	D	2011-05-18	2011-05-25	11	4	0	1	1	1	0
46F	46	-9.45264	-40.4792	A	A	F	2011-05-18	2011-05-25	23	21	0	1	1	1	0
47D	47	-9.45222	-40.4796	A	A	D	2011-05-18	2011-05-25	68	49	0	1	1	1	0
47F	47	-9.45222	-40.4796	A	A	F	2011-05-18	2011-05-25	226	60	2	1	1	1	1
48D	48	-9.45198	-40.4801	A	A	D	2011-05-18	2011-05-25	11	10	4	1	1	1	1
48F	48	-9.45198	-40.4801	A	A	F	2011-05-18	2011-05-25	17	14	14	1	1	1	1
49D	49	-9.45165	-40.4802	B	B	D	2011-05-18	2011-05-25	10	5	0	1	1	1	0
49F	49	-9.45165	-40.4802	B	B	F	2011-05-18	2011-05-25	152	64	0	1	1	1	0
50D	50	-9.45168	-40.4803	B	B	D	2011-05-18	2011-05-25				0	0	0	0
50F	50	-9.45168	-40.4803	B	B	F	2011-05-18	2011-05-25	25	20	0	1	1	1	0
51D	51	-9.45123	-40.4804	B	B	D	2011-05-18	2011-05-25				0	0	0	0
51F	51	-9.45123	-40.4804	B	B	F	2011-05-18	2011-05-25				0	0	0	0
52D	52	-9.45097	-40.4806	B	B	D	2011-05-18	2011-05-25	2	1	0	1	1	1	0
52F	52	-9.45097	-40.4806	B	B	F	2011-05-18	2011-05-25	0	0	0	1	0	0	0
53D	53	-9.45046	-40.4802	B	B	D	2011-05-18	2011-05-25	8	8	0	1	1	1	0
53F	53	-9.45046	-40.4802	B	B	F	2011-05-18	2011-05-25	20	0	0	1	1	0	0
54D	54	-9.4504	-40.4798	B	B	D	2011-05-18	2011-05-25	45	33	0	1	1	1	0
54F	54	-9.4504	-40.4798	B	B	F	2011-05-18	2011-05-25	52	20	0	1	1	1	0
55D	55	-9.45049	-40.4795	B	B	D	2011-05-18	2011-05-25				0	0	0	0
55F	55	-9.45049	-40.4795	B	B	F	2011-05-18	2011-05-25				0	0	0	0
56D	56	-9.45082	-40.4801	B	B	D	2011-05-18	2011-05-25	0	0	0	1	0	0	0
56F	56	-9.45082	-40.4801	B	B	F	2011-05-18	2011-05-25	14	8	0	1	1	1	0
57D	57	-9.45151	-40.4799	B	B	D	2011-05-18	2011-05-25	14	14	0	1	1	1	0
57F	57	-9.45151	-40.4799	B	B	F	2011-05-18	2011-05-25	20	20	0	1	1	1	0
58D	58	-9.45134	-40.4794	B	B	D	2011-05-18	2011-05-25				0	0	0	0
58F	58	-9.45134	-40.4794	B	B	F	2011-05-18	2011-05-25				0	0	0	0
59D	59	-9.45115	-40.4791	B	B	D	2011-05-18	2011-05-25	21	16	11	1	1	1	1
59F	59	-9.45115	-40.4791	B	B	F	2011-05-18	2011-05-25	22	16	0	1	1	1	0
60D	60	-9.45095	-40.4792	B	B	D	2011-05-18	2011-05-25	0	0	0	1	0	0	0
60F	60	-9.45095	-40.4792	B	B	F	2011-05-18	2011-05-25	99	60	0	1	1	1	0
61D	61	-9.45166	-40.4788	B	B	D	2011-05-18	2011-05-25	0	0	0	1	0	0	0
61F	61	-9.45166	-40.4788	B	B	F	2011-05-18	2011-05-25	0	0	0	1	0	0	0
62D	62	-9.45253	-40.4786	A	A	D	2011-05-18	2011-05-25				0	0	0	0
62F	62	-9.45253	-40.4786	A	A	F	2011-05-18	2011-05-25	0	0	0	1	0	0	0
63D	63	-9.45304	-40.4781	A	A	D	2011-05-18	2011-05-25				0	0	0	0
63F	63	-9.45304	-40.4781	A	A	F	2011-05-18	2011-05-25				0	0	0	0
64D	64	-9.45356	-40.4778	A	A	D	2011-05-18	2011-05-25	17	14	0	1	1	1	0
64F	64	-9.45356	-40.4778	A	A	F	2011-05-18	2011-05-25	28	23	11	1	1	1	1
65D	65	-9.45387	-40.4787	A	A	D	2011-05-18	2011-05-25	26	12	0	1	1	1	0
65F	65	-9.45387	-40.4787	A	A	F	2011-05-18	2011-05-25	1	1	0	1	1	1	0
66D	66	-9.45308	-40.4794	A	A	D	2011-05-18	2011-05-25	0	0	0	1	0	0	0
66F	66	-9.45308	-40.4794	A	A	F	2011-05-18	2011-05-25	0	0	0	1	0	0	0
67D	67	-9.45281	-40.4799	A	A	D	2011-05-18	2011-05-25				0	0	0	0
67F	67	-9.45281	-40.4799	A	A	F	2011-05-18	2011-05-25				0	0	0	0
68D	68	-9.45252	-40.4801	A	A	D	2011-05-18	2011-05-25	9	4	1	1	1	1	1
68F	68	-9.45252	-40.4801	A	A	F	2011-05-18	2011-05-25	0	0	0	1	0	0	0
69D	69	-9.45163	-40.4809	B	B	D	2011-05-18	2011-05-25				0	0	0	0
69F	69	-9.45163	-40.4809	B	B	F	2011-05-18	2011-05-25				0	0	0	0
70D	70	-9.45176	-40.4813	B	B	D	2011-05-18	2011-05-25	0	0	0	1	0	0	0
70F	70	-9.45176	-40.4813	B	B	F	2011-05-18	2011-05-25	9	2	2	1	1	1	1
71D	71	-9.45217	-40.4815	B	B	D	2011-05-18	2011-05-25	11	3	0	1	1	1	0
71F	71	-9.45217	-40.4815	B	B	F	2011-05-18	2011-05-25	317	171	13	1	1	1	1
72D	72	-9.45243	-40.4817	B	B	D	2011-05-18	2011-05-25	70	26	0	1	1	1	0
72F	72	-9.45243	-40.4817	B	B	F	2011-05-18	2011-05-25	36	9	1	1	1	1	1
73D	73	-9.45302	-40.4818	B	B	D	2011-05-18	2011-05-25	0	0	0	1	0	0	0
73F	73	-9.45302	-40.4818	B	B	F	2011-05-18	2011-05-25	0	0	0	1	0	0	0
74D	74	-9.45266	-40.4814	B	B	D	2011-05-18	2011-05-25	0	0	0	1	0	0	0
74F	74	-9.45266	-40.4814	B	B	F	2011-05-18	2011-05-25	147	102	0	1	1	1	0
75D	75	-9.4526	-40.4811	B	B	D	2011-05-18	2011-05-25	161	154	14	1	1	1	1
75F	75	-9.4526	-40.4811	B	B	F	2011-05-18	2011-05-25	0	0	0	1	0	0	0
76D	76	-9.45234	-40.4812	B	B	D	2011-05-18	2011-05-25	0	0	0	1	0	0	0
76F	76	-9.45234	-40.4812	B	B	F	2011-05-18	2011-05-25	0	0	0	1	0	0	0
77D	77	-9.45221	-40.4809	B	B	D	2011-05-18	2011-05-25	0	0	0	1	0	0	0
77F	77	-9.45221	-40.4809	B	B	F	2011-05-18	2011-05-25	50	23	8	1	1	1	1
78D	78	-9.45234	-40.4806	B	B	D	2011-05-18	2011-05-25	49	35	14	1	1	1	1
78F	78	-9.45234	-40.4806	B	B	F	2011-05-18	2011-05-25	0	0	0	1	0	0	0
79D	79	-9.45259	-40.4807	B	B	D	2011-05-18	2011-05-25	0	0	0	1	0	0	0
79F	79	-9.45259	-40.4807	B	B	F	2011-05-18	2011-05-25	0	0	0	1	0	0	0
80D	80	-9.45306	-40.4808	A	A	D	2011-05-18	2011-05-25	12	6	0	1	1	1	0
80F	80	-9.45306	-40.4808	A	A	F	2011-05-18	2011-05-25	0	0	0	1	0	0	0
81D	81	-9.4529	-40.4806	A	A	D	2011-05-18	2011-05-25	1	1	0	1	1	1	0
81F	81	-9.4529	-40.4806	A	A	F	2011-05-18	2011-05-25	0	0	0	1	0	0	0
82D	82	-9.45319	-40.4804	A	A	D	2011-05-18	2011-05-25	0	0	0	1	0	0	0
82F	82	-9.45319	-40.4804	A	A	F	2011-05-18	2011-05-25	0	0	0	1	0	0	0
83D	83	-9.45314	-40.48	A	A	D	2011-05-18	2011-05-25	69	0	0	1	1	0	0
83F	83	-9.45314	-40.48	A	A	F	2011-05-18	2011-05-25	27	0	0	1	1	0	0
84D	84	-9.45347	-40.4794	A	A	D	2011-05-18	2011-05-25	43	31	0	1	1	1	0
84F	84	-9.45347	-40.4794	A	A	F	2011-05-18	2011-05-25	0	0	0	1	0	0	0
85D	85	-9.45386	-40.479	A	A	D	2011-05-18	2011-05-25	97	3	0	1	1	1	0
85F	85	-9.45386	-40.479	A	A	F	2011-05-18	2011-05-25	0	0	0	1	0	0	0
86D	86	-9.45363	-40.4798	A	A	D	2011-05-18	2011-05-25	35	23	0	1	1	1	0
86F	86	-9.45363	-40.4798	A	A	F	2011-05-18	2011-05-25	0	0	0	1	0	0	0
87D	87	-9.45341	-40.4807	A	A	D	2011-05-18	2011-05-25	4	1	0	1	1	1	0
87F	87	-9.45341	-40.4807	A	A	F	2011-05-18	2011-05-25	2	1	0	1	1	1	0
88D	88	-9.45327	-40.4812	B	B	D	2011-05-18	2011-05-25	6	4	0	1	1	1	0
88F	88	-9.45327	-40.4812	B	B	F	2011-05-18	2011-05-25	0	0	0	1	0	0	0
89	89	-9.45069	-40.4821	U	C	F	2011-05-18	2011-05-25	0	0	0	1	0	0	0
90	90	-9.45115	-40.4829	U	D	F	2011-05-18	2011-05-25	0	0	0	1	0	0	0
91	91	-9.44768	-40.4831	U	D	F	2011-05-18	2011-05-25	0	0	0	1	0	0	0
92	92	-9.44664	-40.4842	U	D	F	2011-05-18	2011-05-25	23	23	0	1	1	1	0
93	93	-9.44622	-40.4838	U	D	F	2011-05-18	2011-05-25	3	2	0	1	1	1	0
94	94	-9.44554	-40.4834	U	D	F	2011-05-18	2011-05-25	0	0	0	1	0	0	0
95	95	-9.44573	-40.483	U	D	F	2011-05-18	2011-05-25	0	0	0	1	0	0	0
96	96	-9.44627	-40.4826	U	D	F	2011-05-18	2011-05-25	0	0	0	1	0	0	0
97	97	-9.44596	-40.4823	U	D	F	2011-05-18	2011-05-25	0	0	0	1	0	0	0
98	98	-9.4454	-40.4827	U	D	F	2011-05-18	2011-05-25	0	0	0	1	0	0	0
99	99	-9.44491	-40.4838	U	D	F	2011-05-18	2011-05-25	0	0	0	1	0	0	0
100	100	-9.44555	-40.4844	U	D	F	2011-05-18	2011-05-25	0	0	0	1	0	0	0
1	1	-9.45144	-40.4817	U	C	F	2011-05-25	2011-06-01	0	0	0	1	0	0	0
2	2	-9.45142	-40.4815	U	C	F	2011-05-25	2011-06-01	0	0	0	1	0	0	0
3D	3	-9.45215	-40.4806	B	B	D	2011-05-25	2011-06-01	0	0	0	1	0	0	0
3F	3	-9.45215	-40.4806	B	B	F	2011-05-25	2011-06-01	0	0	0	1	0	0	0
4D	4	-9.45208	-40.4813	B	B	D	2011-05-25	2011-06-01	8	3	0	1	1	1	0
4F	4	-9.45208	-40.4813	B	B	F	2011-05-25	2011-06-01	26	14	0	1	1	1	0
5D	5	-9.45295	-40.4811	B	B	D	2011-05-25	2011-06-01	0	0	0	1	0	0	0
5F	5	-9.45295	-40.4811	B	B	F	2011-05-25	2011-06-01	0	0	0	1	0	0	0
6D	6	-9.45215	-40.4804	B	B	D	2011-05-25	2011-06-01	79	30	0	1	1	1	0
6F	6	-9.45215	-40.4804	B	B	F	2011-05-25	2011-06-01	30	5	0	1	1	1	0
7D	7	-9.45239	-40.48	A	A	D	2011-05-25	2011-06-01	29	10	3	1	1	1	1
7F	7	-9.45239	-40.48	A	A	F	2011-05-25	2011-06-01	17	0	0	1	1	0	0
8D	8	-9.45309	-40.4797	A	A	D	2011-05-25	2011-06-01	3	0	0	1	1	0	0
8F	8	-9.45309	-40.4797	A	A	F	2011-05-25	2011-06-01	60	35	0	1	1	1	0
9D	9	-9.4536	-40.479	A	A	D	2011-05-25	2011-06-01	0	0	0	1	0	0	0
9F	9	-9.4536	-40.479	A	A	F	2011-05-25	2011-06-01				0	0	0	0
10D	10	-9.45421	-40.4776	A	A	D	2011-05-25	2011-06-01	11	2	0	1	1	1	0
10F	10	-9.45421	-40.4776	A	A	F	2011-05-25	2011-06-01	0	0	0	1	0	0	0
11D	11	-9.45426	-40.4775	A	A	D	2011-05-25	2011-06-01	0	0	0	1	0	0	0
11F	11	-9.45426	-40.4775	A	A	F	2011-05-25	2011-06-01	0	0	0	1	0	0	0
12D	12	-9.45301	-40.4789	A	A	D	2011-05-25	2011-06-01	0	0	0	1	0	0	0
12F	12	-9.45301	-40.4789	A	A	F	2011-05-25	2011-06-01	0	0	0	1	0	0	0
13D	13	-9.45263	-40.4795	A	A	D	2011-05-25	2011-06-01	13	5	0	1	1	1	0
13F	13	-9.45263	-40.4795	A	A	F	2011-05-25	2011-06-01	126	108	9	1	1	1	1
14D	14	-9.4517	-40.4799	B	B	D	2011-05-25	2011-06-01	0	0	0	1	0	0	0
14F	14	-9.4517	-40.4799	B	B	F	2011-05-25	2011-06-01	12	0	0	1	1	0	0
15	15	-9.45056	-40.4807	U	C	F	2011-05-25	2011-06-01	63	28	0	1	1	1	0
16	16	-9.45001	-40.48	U	C	F	2011-05-25	2011-06-01	0	0	0	1	0	0	0
17	17	-9.44824	-40.4807	U	D	F	2011-05-25	2011-06-01	0	0	0	1	0	0	0
18	18	-9.44805	-40.4811	U	D	F	2011-05-25	2011-06-01	0	0	0	1	0	0	0
19	19	-9.44613	-40.483	U	D	F	2011-05-25	2011-06-01	1	0	0	1	1	0	0
20	20	-9.44651	-40.4833	U	D	F	2011-05-25	2011-06-01	0	0	0	1	0	0	0
21	21	-9.44565	-40.4838	U	D	F	2011-05-25	2011-06-01	43	33	0	1	1	1	0
22	22	-9.44547	-40.484	U	D	F	2011-05-25	2011-06-01	0	0	0	1	0	0	0
23	23	-9.44431	-40.4843	U	D	F	2011-05-25	2011-06-01	0	0	0	1	0	0	0
24	24	-9.44418	-40.4848	U	D	F	2011-05-25	2011-06-01	0	0	0	1	0	0	0
25	25	-9.44416	-40.4847	U	D	F	2011-05-25	2011-06-01	1	1	0	1	1	1	0
26	26	-9.44811	-40.4847	U	D	F	2011-05-25	2011-06-01	0	0	0	1	0	0	0
27	27	-9.44819	-40.4844	U	D	F	2011-05-25	2011-06-01	0	0	0	1	0	0	0
28	28	-9.44951	-40.4818	U	D	F	2011-05-25	2011-06-01	0	0	0	1	0	0	0
29	29	-9.44877	-40.4814	U	D	F	2011-05-25	2011-06-01	3	1	0	1	1	1	0
30	30	-9.44867	-40.4819	U	D	F	2011-05-25	2011-06-01	0	0	0	1	0	0	0
31	31	-9.4484	-40.4816	U	D	F	2011-05-25	2011-06-01	0	0	0	1	0	0	0
32	32	-9.44774	-40.4818	U	D	F	2011-05-25	2011-06-01	7	7	0	1	1	1	0
33	33	-9.44873	-40.4828	U	D	F	2011-05-25	2011-06-01	0	0	0	1	0	0	0
34	34	-9.44968	-40.484	U	D	F	2011-05-25	2011-06-01	26	26	0	1	1	1	0
35	35	-9.4499	-40.4845	U	D	F	2011-05-25	2011-06-01	6	1	0	1	1	1	0
36	36	-9.44891	-40.4841	U	D	F	2011-05-25	2011-06-01	0	0	0	1	0	0	0
37	37	-9.44504	-40.4832	U	D	F	2011-05-25	2011-06-01	3	3	0	1	1	1	0
38	38	-9.44474	-40.4847	U	D	F	2011-05-25	2011-06-01	0	0	0	1	0	0	0
39	39	-9.44495	-40.4843	U	D	F	2011-05-25	2011-06-01	147	112	0	1	1	1	0
40	40	-9.44618	-40.4845	U	D	F	2011-05-25	2011-06-01	0	0	0	1	0	0	0
41D	41	-9.45393	-40.478	A	A	D	2011-05-25	2011-06-01	0	0	0	1	0	0	0
41F	41	-9.45393	-40.478	A	A	F	2011-05-25	2011-06-01	24	11	1	1	1	1	1
42D	42	-9.45382	-40.4783	A	A	D	2011-05-25	2011-06-01	0	0	0	1	0	0	0
42F	42	-9.45382	-40.4783	A	A	F	2011-05-25	2011-06-01	2	0	0	1	1	0	0
43D	43	-9.45368	-40.4783	A	A	D	2011-05-25	2011-06-01	8	7	0	1	1	1	0
43F	43	-9.45368	-40.4783	A	A	F	2011-05-25	2011-06-01	0	0	0	1	0	0	0
44D	44	-9.45347	-40.4784	A	A	D	2011-05-25	2011-06-01	151	12	0	1	1	1	0
44F	44	-9.45347	-40.4784	A	A	F	2011-05-25	2011-06-01	141	86	0	1	1	1	0
45D	45	-9.45335	-40.4787	A	A	D	2011-05-25	2011-06-01	46	25	0	1	1	1	0
45F	45	-9.45335	-40.4787	A	A	F	2011-05-25	2011-06-01	0	0	0	1	0	0	0
46D	46	-9.45264	-40.4792	A	A	D	2011-05-25	2011-06-01				0	0	0	0
46F	46	-9.45264	-40.4792	A	A	F	2011-05-25	2011-06-01				0	0	0	0
47D	47	-9.45222	-40.4796	A	A	D	2011-05-25	2011-06-01	49	24	4	1	1	1	1
47F	47	-9.45222	-40.4796	A	A	F	2011-05-25	2011-06-01	371	250	0	1	1	1	0
48D	48	-9.45198	-40.4801	A	A	D	2011-05-25	2011-06-01	31	17	0	1	1	1	0
48F	48	-9.45198	-40.4801	A	A	F	2011-05-25	2011-06-01	20	9	0	1	1	1	0
49D	49	-9.45165	-40.4802	B	B	D	2011-05-25	2011-06-01	100	50	2	1	1	1	1
49F	49	-9.45165	-40.4802	B	B	F	2011-05-25	2011-06-01	85	54	0	1	1	1	0
50D	50	-9.45168	-40.4803	B	B	D	2011-05-25	2011-06-01	118	98	0	1	1	1	0
50F	50	-9.45168	-40.4803	B	B	F	2011-05-25	2011-06-01	7	2	0	1	1	1	0
51D	51	-9.45123	-40.4804	B	B	D	2011-05-25	2011-06-01				0	0	0	0
51F	51	-9.45123	-40.4804	B	B	F	2011-05-25	2011-06-01				0	0	0	0
52D	52	-9.45097	-40.4806	B	B	D	2011-05-25	2011-06-01	15	7	0	1	1	1	0
52F	52	-9.45097	-40.4806	B	B	F	2011-05-25	2011-06-01	754	401	0	1	1	1	0
53D	53	-9.45046	-40.4802	B	B	D	2011-05-25	2011-06-01	0	0	0	1	0	0	0
53F	53	-9.45046	-40.4802	B	B	F	2011-05-25	2011-06-01	0	0	0	1	0	0	0
54D	54	-9.4504	-40.4798	B	B	D	2011-05-25	2011-06-01	47	32	0	1	1	1	0
54F	54	-9.4504	-40.4798	B	B	F	2011-05-25	2011-06-01	32	20	0	1	1	1	0
55D	55	-9.45049	-40.4795	B	B	D	2011-05-25	2011-06-01	56	46	25	1	1	1	1
55F	55	-9.45049	-40.4795	B	B	F	2011-05-25	2011-06-01	52	0	0	1	1	0	0
56D	56	-9.45082	-40.4801	B	B	D	2011-05-25	2011-06-01	0	0	0	1	0	0	0
56F	56	-9.45082	-40.4801	B	B	F	2011-05-25	2011-06-01	85	44	0	1	1	1	0
57D	57	-9.45151	-40.4799	B	B	D	2011-05-25	2011-06-01	93	43	29	1	1	1	1
57F	57	-9.45151	-40.4799	B	B	F	2011-05-25	2011-06-01	0	0	0	1	0	0	0
58D	58	-9.45134	-40.4794	B	B	D	2011-05-25	2011-06-01	63	31	0	1	1	1	0
58F	58	-9.45134	-40.4794	B	B	F	2011-05-25	2011-06-01	66	32	0	1	1	1	0
59D	59	-9.45115	-40.4791	B	B	D	2011-05-25	2011-06-01	0	0	0	1	0	0	0
59F	59	-9.45115	-40.4791	B	B	F	2011-05-25	2011-06-01	0	0	0	1	0	0	0
60D	60	-9.45095	-40.4792	B	B	D	2011-05-25	2011-06-01	89	82	0	1	1	1	0
60F	60	-9.45095	-40.4792	B	B	F	2011-05-25	2011-06-01	0	0	0	1	0	0	0
61D	61	-9.45166	-40.4788	B	B	D	2011-05-25	2011-06-01	18	12	0	1	1	1	0
61F	61	-9.45166	-40.4788	B	B	F	2011-05-25	2011-06-01	0	0	0	1	0	0	0
62D	62	-9.45253	-40.4786	A	A	D	2011-05-25	2011-06-01	0	0	0	1	0	0	0
62F	62	-9.45253	-40.4786	A	A	F	2011-05-25	2011-06-01	0	0	0	1	0	0	0
63D	63	-9.45304	-40.4781	A	A	D	2011-05-25	2011-06-01	0	0	0	1	0	0	0
63F	63	-9.45304	-40.4781	A	A	F	2011-05-25	2011-06-01	0	0	0	1	0	0	0
64D	64	-9.45356	-40.4778	A	A	D	2011-05-25	2011-06-01				0	0	0	0
64F	64	-9.45356	-40.4778	A	A	F	2011-05-25	2011-06-01	202	124	77	1	1	1	1
65D	65	-9.45387	-40.4787	A	A	D	2011-05-25	2011-06-01	0	0	0	1	0	0	0
65F	65	-9.45387	-40.4787	A	A	F	2011-05-25	2011-06-01	0	0	0	1	0	0	0
66D	66	-9.45308	-40.4794	A	A	D	2011-05-25	2011-06-01	0	0	0	1	0	0	0
66F	66	-9.45308	-40.4794	A	A	F	2011-05-25	2011-06-01	53	15	0	1	1	1	0
67D	67	-9.45281	-40.4799	A	A	D	2011-05-25	2011-06-01	0	0	0	1	0	0	0
67F	67	-9.45281	-40.4799	A	A	F	2011-05-25	2011-06-01	42	20	0	1	1	1	0
68D	68	-9.45252	-40.4801	A	A	D	2011-05-25	2011-06-01	7	7	0	1	1	1	0
68F	68	-9.45252	-40.4801	A	A	F	2011-05-25	2011-06-01	0	0	0	1	0	0	0
69D	69	-9.45163	-40.4809	B	B	D	2011-05-25	2011-06-01	0	0	0	1	0	0	0
69F	69	-9.45163	-40.4809	B	B	F	2011-05-25	2011-06-01	8	1	0	1	1	1	0
70D	70	-9.45176	-40.4813	B	B	D	2011-05-25	2011-06-01	0	0	0	1	0	0	0
70F	70	-9.45176	-40.4813	B	B	F	2011-05-25	2011-06-01	0	0	0	1	0	0	0
71D	71	-9.45217	-40.4815	B	B	D	2011-05-25	2011-06-01	5	5	0	1	1	1	0
71F	71	-9.45217	-40.4815	B	B	F	2011-05-25	2011-06-01	50	29	8	1	1	1	1
72D	72	-9.45243	-40.4817	B	B	D	2011-05-25	2011-06-01	3	3	2	1	1	1	1
72F	72	-9.45243	-40.4817	B	B	F	2011-05-25	2011-06-01	0	0	0	1	0	0	0
73D	73	-9.45302	-40.4818	B	B	D	2011-05-25	2011-06-01	9	6	0	1	1	1	0
73F	73	-9.45302	-40.4818	B	B	F	2011-05-25	2011-06-01	25	12	6	1	1	1	1
74D	74	-9.45266	-40.4814	B	B	D	2011-05-25	2011-06-01				0	0	0	0
74F	74	-9.45266	-40.4814	B	B	F	2011-05-25	2011-06-01				0	0	0	0
75D	75	-9.4526	-40.4811	B	B	D	2011-05-25	2011-06-01	59	51	0	1	1	1	0
75F	75	-9.4526	-40.4811	B	B	F	2011-05-25	2011-06-01	0	0	0	1	0	0	0
76D	76	-9.45234	-40.4812	B	B	D	2011-05-25	2011-06-01	0	0	0	1	0	0	0
76F	76	-9.45234	-40.4812	B	B	F	2011-05-25	2011-06-01	3	3	0	1	1	1	0
77D	77	-9.45221	-40.4809	B	B	D	2011-05-25	2011-06-01	11	5	5	1	1	1	1
77F	77	-9.45221	-40.4809	B	B	F	2011-05-25	2011-06-01	4	3	1	1	1	1	1
78D	78	-9.45234	-40.4806	B	B	D	2011-05-25	2011-06-01	39	22	12	1	1	1	1
78F	78	-9.45234	-40.4806	B	B	F	2011-05-25	2011-06-01	22	9	1	1	1	1	1
79D	79	-9.45259	-40.4807	B	B	D	2011-05-25	2011-06-01	0	0	0	1	0	0	0
79F	79	-9.45259	-40.4807	B	B	F	2011-05-25	2011-06-01	7	6	0	1	1	1	0
80D	80	-9.45306	-40.4808	A	A	D	2011-05-25	2011-06-01	19	12	5	1	1	1	1
80F	80	-9.45306	-40.4808	A	A	F	2011-05-25	2011-06-01	107	76	0	1	1	1	0
81D	81	-9.4529	-40.4806	A	A	D	2011-05-25	2011-06-01	103	88	82	1	1	1	1
81F	81	-9.4529	-40.4806	A	A	F	2011-05-25	2011-06-01	0	0	0	1	0	0	0
82D	82	-9.45319	-40.4804	A	A	D	2011-05-25	2011-06-01	16	5	0	1	1	1	0
82F	82	-9.45319	-40.4804	A	A	F	2011-05-25	2011-06-01	0	0	0	1	0	0	0
83D	83	-9.45314	-40.48	A	A	D	2011-05-25	2011-06-01				0	0	0	0
83F	83	-9.45314	-40.48	A	A	F	2011-05-25	2011-06-01	3	3	0	1	1	1	0
84D	84	-9.45347	-40.4794	A	A	D	2011-05-25	2011-06-01				0	0	0	0
84F	84	-9.45347	-40.4794	A	A	F	2011-05-25	2011-06-01	27	19	0	1	1	1	0
85D	85	-9.45386	-40.479	A	A	D	2011-05-25	2011-06-01	5	1	0	1	1	1	0
85F	85	-9.45386	-40.479	A	A	F	2011-05-25	2011-06-01	0	0	0	1	0	0	0
86D	86	-9.45363	-40.4798	A	A	D	2011-05-25	2011-06-01	0	0	0	1	0	0	0
86F	86	-9.45363	-40.4798	A	A	F	2011-05-25	2011-06-01	0	0	0	1	0	0	0
87D	87	-9.45341	-40.4807	A	A	D	2011-05-25	2011-06-01	70	49	0	1	1	1	0
87F	87	-9.45341	-40.4807	A	A	F	2011-05-25	2011-06-01	53	30	0	1	1	1	0
88D	88	-9.45327	-40.4812	B	B	D	2011-05-25	2011-06-01	8	7	7	1	1	1	1
88F	88	-9.45327	-40.4812	B	B	F	2011-05-25	2011-06-01	49	36	0	1	1	1	0
89	89	-9.45069	-40.4821	U	C	F	2011-05-25	2011-06-01	0	0	0	1	0	0	0
90	90	-9.45115	-40.4829	U	D	F	2011-05-25	2011-06-01	0	0	0	1	0	0	0
91	91	-9.44768	-40.4831	U	D	F	2011-05-25	2011-06-01	0	0	0	1	0	0	0
92	92	-9.44664	-40.4842	U	D	F	2011-05-25	2011-06-01	0	0	0	1	0	0	0
93	93	-9.44622	-40.4838	U	D	F	2011-05-25	2011-06-01	26	1	0	1	1	1	0
94	94	-9.44554	-40.4834	U	D	F	2011-05-25	2011-06-01	0	0	0	1	0	0	0
95	95	-9.44573	-40.483	U	D	F	2011-05-25	2011-06-01	53	53	0	1	1	1	0
96	96	-9.44627	-40.4826	U	D	F	2011-05-25	2011-06-01	0	0	0	1	0	0	0
97	97	-9.44596	-40.4823	U	D	F	2011-05-25	2011-06-01	0	0	0	1	0	0	0
98	98	-9.4454	-40.4827	U	D	F	2011-05-25	2011-06-01	0	0	0	1	0	0	0
99	99	-9.44491	-40.4838	U	D	F	2011-05-25	2011-06-01	0	0	0	1	0	0	0
100	100	-9.44555	-40.4844	U	D	F	2011-05-25	2011-06-01	0	0	0	1	0	0	0
1	1	-9.45144	-40.4817	U	C	F	2011-06-01	2011-06-08	3	2	0	1	1	1	0
2	2	-9.45142	-40.4815	U	C	F	2011-06-01	2011-06-08	50	44	0	1	1	1	0
3D	3	-9.45215	-40.4806	B	B	D	2011-06-01	2011-06-08	0	0	0	1	0	0	0
3F	3	-9.45215	-40.4806	B	B	F	2011-06-01	2011-06-08	0	0	0	1	0	0	0
4D	4	-9.45208	-40.4813	B	B	D	2011-06-01	2011-06-08	0	0	0	1	0	0	0
4F	4	-9.45208	-40.4813	B	B	F	2011-06-01	2011-06-08	0	0	0	1	0	0	0
5D	5	-9.45295	-40.4811	B	B	D	2011-06-01	2011-06-08	286	187	34	1	1	1	1
5F	5	-9.45295	-40.4811	B	B	F	2011-06-01	2011-06-08	0	0	0	1	0	0	0
6D	6	-9.45215	-40.4804	B	B	D	2011-06-01	2011-06-08	25	19	19	1	1	1	1
6F	6	-9.45215	-40.4804	B	B	F	2011-06-01	2011-06-08	16	5	4	1	1	1	1
7D	7	-9.45239	-40.48	A	A	D	2011-06-01	2011-06-08	0	0	0	1	0	0	0
7F	7	-9.45239	-40.48	A	A	F	2011-06-01	2011-06-08	2	1	0	1	1	1	0
8D	8	-9.45309	-40.4797	A	A	D	2011-06-01	2011-06-08	24	17	0	1	1	1	0
8F	8	-9.45309	-40.4797	A	A	F	2011-06-01	2011-06-08	62	36	0	1	1	1	0
9D	9	-9.4536	-40.479	A	A	D	2011-06-01	2011-06-08	0	0	0	1	0	0	0
9F	9	-9.4536	-40.479	A	A	F	2011-06-01	2011-06-08	0	0	0	1	0	0	0
10D	10	-9.45421	-40.4776	A	A	D	2011-06-01	2011-06-08	44	7	0	1	1	1	0
10F	10	-9.45421	-40.4776	A	A	F	2011-06-01	2011-06-08	2	0	0	1	1	0	0
11D	11	-9.45426	-40.4775	A	A	D	2011-06-01	2011-06-08	8	0	0	1	1	0	0
11F	11	-9.45426	-40.4775	A	A	F	2011-06-01	2011-06-08	0	0	0	1	0	0	0
12D	12	-9.45301	-40.4789	A	A	D	2011-06-01	2011-06-08	0	0	0	1	0	0	0
12F	12	-9.45301	-40.4789	A	A	F	2011-06-01	2011-06-08	0	0	0	1	0	0	0
13D	13	-9.45263	-40.4795	A	A	D	2011-06-01	2011-06-08				0	0	0	0
13F	13	-9.45263	-40.4795	A	A	F	2011-06-01	2011-06-08				0	0	0	0
14D	14	-9.4517	-40.4799	B	B	D	2011-06-01	2011-06-08	0	0	0	1	0	0	0
14F	14	-9.4517	-40.4799	B	B	F	2011-06-01	2011-06-08	0	0	0	1	0	0	0
15	15	-9.45056	-40.4807	U	C	F	2011-06-01	2011-06-08	0	0	0	1	0	0	0
16	16	-9.45001	-40.48	U	C	F	2011-06-01	2011-06-08	0	0	0	1	0	0	0
17	17	-9.44824	-40.4807	U	D	F	2011-06-01	2011-06-08	0	0	0	1	0	0	0
18	18	-9.44805	-40.4811	U	D	F	2011-06-01	2011-06-08	0	0	0	1	0	0	0
19	19	-9.44613	-40.483	U	D	F	2011-06-01	2011-06-08	0	0	0	1	0	0	0
20	20	-9.44651	-40.4833	U	D	F	2011-06-01	2011-06-08	0	0	0	1	0	0	0
21	21	-9.44565	-40.4838	U	D	F	2011-06-01	2011-06-08	0	0	0	1	0	0	0
22	22	-9.44547	-40.484	U	D	F	2011-06-01	2011-06-08	0	0	0	1	0	0	0
23	23	-9.44431	-40.4843	U	D	F	2011-06-01	2011-06-08	0	0	0	1	0	0	0
24	24	-9.44418	-40.4848	U	D	F	2011-06-01	2011-06-08	0	0	0	1	0	0	0
25	25	-9.44416	-40.4847	U	D	F	2011-06-01	2011-06-08	0	0	0	1	0	0	0
26	26	-9.44811	-40.4847	U	D	F	2011-06-01	2011-06-08	0	0	0	1	0	0	0
27	27	-9.44819	-40.4844	U	D	F	2011-06-01	2011-06-08	0	0	0	1	0	0	0
28	28	-9.44951	-40.4818	U	D	F	2011-06-01	2011-06-08	64	37	0	1	1	1	0
29	29	-9.44877	-40.4814	U	D	F	2011-06-01	2011-06-08	51	21	0	1	1	1	0
30	30	-9.44867	-40.4819	U	D	F	2011-06-01	2011-06-08	0	0	0	1	0	0	0
31	31	-9.4484	-40.4816	U	D	F	2011-06-01	2011-06-08	0	0	0	1	0	0	0
32	32	-9.44774	-40.4818	U	D	F	2011-06-01	2011-06-08	61	0	0	1	1	0	0
33	33	-9.44873	-40.4828	U	D	F	2011-06-01	2011-06-08	18	3	0	1	1	1	0
34	34	-9.44968	-40.484	U	D	F	2011-06-01	2011-06-08	0	0	0	1	0	0	0
35	35	-9.4499	-40.4845	U	D	F	2011-06-01	2011-06-08	1	0	0	1	1	0	0
36	36	-9.44891	-40.4841	U	D	F	2011-06-01	2011-06-08	21	2	0	1	1	1	0
37	37	-9.44504	-40.4832	U	D	F	2011-06-01	2011-06-08	0	0	0	1	0	0	0
38	38	-9.44474	-40.4847	U	D	F	2011-06-01	2011-06-08	0	0	0	1	0	0	0
39	39	-9.44495	-40.4843	U	D	F	2011-06-01	2011-06-08				0	0	0	0
40	40	-9.44618	-40.4845	U	D	F	2011-06-01	2011-06-08	0	0	0	1	0	0	0
41D	41	-9.45393	-40.478	A	A	D	2011-06-01	2011-06-08	14	10	0	1	1	1	0
41F	41	-9.45393	-40.478	A	A	F	2011-06-01	2011-06-08	171	98	5	1	1	1	1
42D	42	-9.45382	-40.4783	A	A	D	2011-06-01	2011-06-08	0	0	0	1	0	0	0
42F	42	-9.45382	-40.4783	A	A	F	2011-06-01	2011-06-08	0	0	0	1	0	0	0
43D	43	-9.45368	-40.4783	A	A	D	2011-06-01	2011-06-08	0	0	0	1	0	0	0
43F	43	-9.45368	-40.4783	A	A	F	2011-06-01	2011-06-08	0	0	0	1	0	0	0
44D	44	-9.45347	-40.4784	A	A	D	2011-06-01	2011-06-08				0	0	0	0
44F	44	-9.45347	-40.4784	A	A	F	2011-06-01	2011-06-08				0	0	0	0
45D	45	-9.45335	-40.4787	A	A	D	2011-06-01	2011-06-08	0	0	0	1	0	0	0
45F	45	-9.45335	-40.4787	A	A	F	2011-06-01	2011-06-08	0	0	0	1	0	0	0
46D	46	-9.45264	-40.4792	A	A	D	2011-06-01	2011-06-08	178	78	0	1	1	1	0
46F	46	-9.45264	-40.4792	A	A	F	2011-06-01	2011-06-08	310	222	0	1	1	1	0
47D	47	-9.45222	-40.4796	A	A	D	2011-06-01	2011-06-08	6	5	0	1	1	1	0
47F	47	-9.45222	-40.4796	A	A	F	2011-06-01	2011-06-08	24	3	0	1	1	1	0
48D	48	-9.45198	-40.4801	A	A	D	2011-06-01	2011-06-08	0	0	0	1	0	0	0
48F	48	-9.45198	-40.4801	A	A	F	2011-06-01	2011-06-08	0	0	0	1	0	0	0
49D	49	-9.45165	-40.4802	B	B	D	2011-06-01	2011-06-08	0	0	0	1	0	0	0
49F	49	-9.45165	-40.4802	B	B	F	2011-06-01	2011-06-08	48	31	2	1	1	1	1
50D	50	-9.45168	-40.4803	B	B	D	2011-06-01	2011-06-08	0	0	0	1	0	0	0
50F	50	-9.45168	-40.4803	B	B	F	2011-06-01	2011-06-08	8	2	0	1	1	1	0
51D	51	-9.45123	-40.4804	B	B	D	2011-06-01	2011-06-08				0	0	0	0
51F	51	-9.45123	-40.4804	B	B	F	2011-06-01	2011-06-08				0	0	0	0
52D	52	-9.45097	-40.4806	B	B	D	2011-06-01	2011-06-08	0	0	0	1	0	0	0
52F	52	-9.45097	-40.4806	B	B	F	2011-06-01	2011-06-08	0	0	0	1	0	0	0
53D	53	-9.45046	-40.4802	B	B	D	2011-06-01	2011-06-08	26	5	2	1	1	1	1
53F	53	-9.45046	-40.4802	B	B	F	2011-06-01	2011-06-08	105	0	0	1	1	0	0
54D	54	-9.4504	-40.4798	B	B	D	2011-06-01	2011-06-08	77	41	0	1	1	1	0
54F	54	-9.4504	-40.4798	B	B	F	2011-06-01	2011-06-08	12	5	0	1	1	1	0
55D	55	-9.45049	-40.4795	B	B	D	2011-06-01	2011-06-08	31	10	0	1	1	1	0
55F	55	-9.45049	-40.4795	B	B	F	2011-06-01	2011-06-08	0	0	0	1	0	0	0
56D	56	-9.45082	-40.4801	B	B	D	2011-06-01	2011-06-08	116	93	1	1	1	1	1
56F	56	-9.45082	-40.4801	B	B	F	2011-06-01	2011-06-08	25	1	0	1	1	1	0
57D	57	-9.45151	-40.4799	B	B	D	2011-06-01	2011-06-08	0	0	0	1	0	0	0
57F	57	-9.45151	-40.4799	B	B	F	2011-06-01	2011-06-08	32	29	0	1	1	1	0
58D	58	-9.45134	-40.4794	B	B	D	2011-06-01	2011-06-08	49	41	29	1	1	1	1
58F	58	-9.45134	-40.4794	B	B	F	2011-06-01	2011-06-08	0	0	0	1	0	0	0
59D	59	-9.45115	-40.4791	B	B	D	2011-06-01	2011-06-08	5	4	0	1	1	1	0
59F	59	-9.45115	-40.4791	B	B	F	2011-06-01	2011-06-08	53	40	0	1	1	1	0
60D	60	-9.45095	-40.4792	B	B	D	2011-06-01	2011-06-08	44	25	0	1	1	1	0
60F	60	-9.45095	-40.4792	B	B	F	2011-06-01	2011-06-08	87	46	7	1	1	1	1
61D	61	-9.45166	-40.4788	B	B	D	2011-06-01	2011-06-08	0	0	0	1	0	0	0
61F	61	-9.45166	-40.4788	B	B	F	2011-06-01	2011-06-08	0	0	0	1	0	0	0
62D	62	-9.45253	-40.4786	A	A	D	2011-06-01	2011-06-08				0	0	0	0
62F	62	-9.45253	-40.4786	A	A	F	2011-06-01	2011-06-08				0	0	0	0
63D	63	-9.45304	-40.4781	A	A	D	2011-06-01	2011-06-08				0	0	0	0
63F	63	-9.45304	-40.4781	A	A	F	2011-06-01	2011-06-08	10	5	0	1	1	1	0
64D	64	-9.45356	-40.4778	A	A	D	2011-06-01	2011-06-08	39	19	0	1	1	1	0
64F	64	-9.45356	-40.4778	A	A	F	2011-06-01	2011-06-08	285	130	20	1	1	1	1
65D	65	-9.45387	-40.4787	A	A	D	2011-06-01	2011-06-08	0	0	0	1	0	0	0
65F	65	-9.45387	-40.4787	A	A	F	2011-06-01	2011-06-08	33	17	0	1	1	1	0
66D	66	-9.45308	-40.4794	A	A	D	2011-06-01	2011-06-08	0	0	0	1	0	0	0
66F	66	-9.45308	-40.4794	A	A	F	2011-06-01	2011-06-08	0	0	0	1	0	0	0
67D	67	-9.45281	-40.4799	A	A	D	2011-06-01	2011-06-08	0	0	0	1	0	0	0
67F	67	-9.45281	-40.4799	A	A	F	2011-06-01	2011-06-08	0	0	0	1	0	0	0
68D	68	-9.45252	-40.4801	A	A	D	2011-06-01	2011-06-08	79	23	0	1	1	1	0
68F	68	-9.45252	-40.4801	A	A	F	2011-06-01	2011-06-08	0	0	0	1	0	0	0
69D	69	-9.45163	-40.4809	B	B	D	2011-06-01	2011-06-08	0	0	0	1	0	0	0
69F	69	-9.45163	-40.4809	B	B	F	2011-06-01	2011-06-08	0	0	0	1	0	0	0
70D	70	-9.45176	-40.4813	B	B	D	2011-06-01	2011-06-08	21	11	0	1	1	1	0
70F	70	-9.45176	-40.4813	B	B	F	2011-06-01	2011-06-08	0	0	0	1	0	0	0
71D	71	-9.45217	-40.4815	B	B	D	2011-06-01	2011-06-08				0	0	0	0
71F	71	-9.45217	-40.4815	B	B	F	2011-06-01	2011-06-08				0	0	0	0
72D	72	-9.45243	-40.4817	B	B	D	2011-06-01	2011-06-08	0	0	0	1	0	0	0
72F	72	-9.45243	-40.4817	B	B	F	2011-06-01	2011-06-08	1	1	0	1	1	1	0
73D	73	-9.45302	-40.4818	B	B	D	2011-06-01	2011-06-08	0	0	0	1	0	0	0
73F	73	-9.45302	-40.4818	B	B	F	2011-06-01	2011-06-08	0	0	0	1	0	0	0
74D	74	-9.45266	-40.4814	B	B	D	2011-06-01	2011-06-08	9	5	0	1	1	1	0
74F	74	-9.45266	-40.4814	B	B	F	2011-06-01	2011-06-08	221	155	50	1	1	1	1
75D	75	-9.4526	-40.4811	B	B	D	2011-06-01	2011-06-08				0	0	0	0
75F	75	-9.4526	-40.4811	B	B	F	2011-06-01	2011-06-08	0	0	0	1	0	0	0
76D	76	-9.45234	-40.4812	B	B	D	2011-06-01	2011-06-08	0	0	0	1	0	0	0
76F	76	-9.45234	-40.4812	B	B	F	2011-06-01	2011-06-08	38	18	0	1	1	1	0
77D	77	-9.45221	-40.4809	B	B	D	2011-06-01	2011-06-08	0	0	0	1	0	0	0
77F	77	-9.45221	-40.4809	B	B	F	2011-06-01	2011-06-08	36	22	0	1	1	1	0
78D	78	-9.45234	-40.4806	B	B	D	2011-06-01	2011-06-08	0	0	0	1	0	0	0
78F	78	-9.45234	-40.4806	B	B	F	2011-06-01	2011-06-08	15	2	0	1	1	1	0
79D	79	-9.45259	-40.4807	B	B	D	2011-06-01	2011-06-08	0	0	0	1	0	0	0
79F	79	-9.45259	-40.4807	B	B	F	2011-06-01	2011-06-08	24	5	0	1	1	1	0
80D	80	-9.45306	-40.4808	A	A	D	2011-06-01	2011-06-08	0	0	0	1	0	0	0
80F	80	-9.45306	-40.4808	A	A	F	2011-06-01	2011-06-08	0	0	0	1	0	0	0
81D	81	-9.4529	-40.4806	A	A	D	2011-06-01	2011-06-08	10	2	0	1	1	1	0
81F	81	-9.4529	-40.4806	A	A	F	2011-06-01	2011-06-08	0	0	0	1	0	0	0
82D	82	-9.45319	-40.4804	A	A	D	2011-06-01	2011-06-08				0	0	0	0
82F	82	-9.45319	-40.4804	A	A	F	2011-06-01	2011-06-08				0	0	0	0
83D	83	-9.45314	-40.48	A	A	D	2011-06-01	2011-06-08	2	2	0	1	1	1	0
83F	83	-9.45314	-40.48	A	A	F	2011-06-01	2011-06-08	9	10	10	1	1	1	1
84D	84	-9.45347	-40.4794	A	A	D	2011-06-01	2011-06-08	0	0	0	1	0	0	0
84F	84	-9.45347	-40.4794	A	A	F	2011-06-01	2011-06-08				0	0	0	0
85D	85	-9.45386	-40.479	A	A	D	2011-06-01	2011-06-08	0	0	0	1	0	0	0
85F	85	-9.45386	-40.479	A	A	F	2011-06-01	2011-06-08	10	4	2	1	1	1	1
86D	86	-9.45363	-40.4798	A	A	D	2011-06-01	2011-06-08	0	0	0	1	0	0	0
86F	86	-9.45363	-40.4798	A	A	F	2011-06-01	2011-06-08	0	0	0	1	0	0	0
87D	87	-9.45341	-40.4807	A	A	D	2011-06-01	2011-06-08	68	33	0	1	1	1	0
87F	87	-9.45341	-40.4807	A	A	F	2011-06-01	2011-06-08	172	125	0	1	1	1	0
88D	88	-9.45327	-40.4812	B	B	D	2011-06-01	2011-06-08	22	12	0	1	1	1	0
88F	88	-9.45327	-40.4812	B	B	F	2011-06-01	2011-06-08	6	3	0	1	1	1	0
89	89	-9.45069	-40.4821	U	C	F	2011-06-01	2011-06-08				0	0	0	0
90	90	-9.45115	-40.4829	U	D	F	2011-06-01	2011-06-08	0	0	0	1	0	0	0
91	91	-9.44768	-40.4831	U	D	F	2011-06-01	2011-06-08	0	0	0	1	0	0	0
92	92	-9.44664	-40.4842	U	D	F	2011-06-01	2011-06-08	0	0	0	1	0	0	0
93	93	-9.44622	-40.4838	U	D	F	2011-06-01	2011-06-08	0	0	0	1	0	0	0
94	94	-9.44554	-40.4834	U	D	F	2011-06-01	2011-06-08	0	0	0	1	0	0	0
95	95	-9.44573	-40.483	U	D	F	2011-06-01	2011-06-08				0	0	0	0
96	96	-9.44627	-40.4826	U	D	F	2011-06-01	2011-06-08	0	0	0	1	0	0	0
97	97	-9.44596	-40.4823	U	D	F	2011-06-01	2011-06-08	48	39	0	1	1	1	0
98	98	-9.4454	-40.4827	U	D	F	2011-06-01	2011-06-08	4	2	0	1	1	1	0
99	99	-9.44491	-40.4838	U	D	F	2011-06-01	2011-06-08	0	0	0	1	0	0	0
100	100	-9.44555	-40.4844	U	D	F	2011-06-01	2011-06-08	0	0	0	1	0	0	0
1	1	-9.45144	-40.4817	U	C	F	2011-06-08	2011-06-15	0	0	0	1	0	0	0
2	2	-9.45142	-40.4815	U	C	F	2011-06-08	2011-06-15	4	0	0	1	1	0	0
3D	3	-9.45215	-40.4806	B	B	D	2011-06-08	2011-06-15	0	0	0	1	0	0	0
3F	3	-9.45215	-40.4806	B	B	F	2011-06-08	2011-06-15	0	0	0	1	0	0	0
4D	4	-9.45208	-40.4813	B	B	D	2011-06-08	2011-06-15	0	0	0	1	0	0	0
4F	4	-9.45208	-40.4813	B	B	F	2011-06-08	2011-06-15	0	0	0	1	0	0	0
5D	5	-9.45295	-40.4811	B	B	D	2011-06-08	2011-06-15	0	0	0	1	0	0	0
5F	5	-9.45295	-40.4811	B	B	F	2011-06-08	2011-06-15	0	0	0	1	0	0	0
6D	6	-9.45215	-40.4804	B	B	D	2011-06-08	2011-06-15	0	0	0	1	0	0	0
6F	6	-9.45215	-40.4804	B	B	F	2011-06-08	2011-06-15	0	0	0	1	0	0	0
7D	7	-9.45239	-40.48	A	A	D	2011-06-08	2011-06-15	17	0	0	1	1	0	0
7F	7	-9.45239	-40.48	A	A	F	2011-06-08	2011-06-15	0	0	0	1	0	0	0
8D	8	-9.45309	-40.4797	A	A	D	2011-06-08	2011-06-15	0	0	0	1	0	0	0
8F	8	-9.45309	-40.4797	A	A	F	2011-06-08	2011-06-15	0	0	0	1	0	0	0
9D	9	-9.4536	-40.479	A	A	D	2011-06-08	2011-06-15	0	0	0	1	0	0	0
9F	9	-9.4536	-40.479	A	A	F	2011-06-08	2011-06-15	0	0	0	1	0	0	0
10D	10	-9.45421	-40.4776	A	A	D	2011-06-08	2011-06-15	0	0	0	1	0	0	0
10F	10	-9.45421	-40.4776	A	A	F	2011-06-08	2011-06-15	0	0	0	1	0	0	0
11D	11	-9.45426	-40.4775	A	A	D	2011-06-08	2011-06-15	0	0	0	1	0	0	0
11F	11	-9.45426	-40.4775	A	A	F	2011-06-08	2011-06-15	0	0	0	1	0	0	0
12D	12	-9.45301	-40.4789	A	A	D	2011-06-08	2011-06-15	15	1	0	1	1	1	0
12F	12	-9.45301	-40.4789	A	A	F	2011-06-08	2011-06-15	0	0	0	1	0	0	0
13D	13	-9.45263	-40.4795	A	A	D	2011-06-08	2011-06-15	0	0	0	1	0	0	0
13F	13	-9.45263	-40.4795	A	A	F	2011-06-08	2011-06-15	0	0	0	1	0	0	0
14D	14	-9.4517	-40.4799	B	B	D	2011-06-08	2011-06-15	0	0	0	1	0	0	0
14F	14	-9.4517	-40.4799	B	B	F	2011-06-08	2011-06-15	1	1	0	1	1	1	0
15	15	-9.45056	-40.4807	U	C	F	2011-06-08	2011-06-15	32	0	0	1	1	0	0
16	16	-9.45001	-40.48	U	C	F	2011-06-08	2011-06-15	1	0	0	1	1	0	0
17	17	-9.44824	-40.4807	U	D	F	2011-06-08	2011-06-15	0	0	0	1	0	0	0
18	18	-9.44805	-40.4811	U	D	F	2011-06-08	2011-06-15	0	0	0	1	0	0	0
19	19	-9.44613	-40.483	U	D	F	2011-06-08	2011-06-15	54	0	0	1	1	0	0
20	20	-9.44651	-40.4833	U	D	F	2011-06-08	2011-06-15	1	0	0	1	1	0	0
21	21	-9.44565	-40.4838	U	D	F	2011-06-08	2011-06-15	0	0	0	1	0	0	0
22	22	-9.44547	-40.484	U	D	F	2011-06-08	2011-06-15	0	0	0	1	0	0	0
23	23	-9.44431	-40.4843	U	D	F	2011-06-08	2011-06-15	0	0	0	1	0	0	0
24	24	-9.44418	-40.4848	U	D	F	2011-06-08	2011-06-15	0	0	0	1	0	0	0
25	25	-9.44416	-40.4847	U	D	F	2011-06-08	2011-06-15	93	0	0	1	1	0	0
26	26	-9.44811	-40.4847	U	D	F	2011-06-08	2011-06-15	0	0	0	1	0	0	0
27	27	-9.44819	-40.4844	U	D	F	2011-06-08	2011-06-15	24	0	0	1	1	0	0
28	28	-9.44951	-40.4818	U	D	F	2011-06-08	2011-06-15	0	0	0	1	0	0	0
29	29	-9.44877	-40.4814	U	D	F	2011-06-08	2011-06-15	11	0	0	1	1	0	0
30	30	-9.44867	-40.4819	U	D	F	2011-06-08	2011-06-15	0	0	0	1	0	0	0
31	31	-9.4484	-40.4816	U	D	F	2011-06-08	2011-06-15	0	0	0	1	0	0	0
32	32	-9.44774	-40.4818	U	D	F	2011-06-08	2011-06-15	0	0	0	1	0	0	0
33	33	-9.44873	-40.4828	U	D	F	2011-06-08	2011-06-15	2	0	0	1	1	0	0
34	34	-9.44968	-40.484	U	D	F	2011-06-08	2011-06-15	0	0	0	1	0	0	0
35	35	-9.4499	-40.4845	U	D	F	2011-06-08	2011-06-15	0	0	0	1	0	0	0
36	36	-9.44891	-40.4841	U	D	F	2011-06-08	2011-06-15	0	0	0	1	0	0	0
37	37	-9.44504	-40.4832	U	D	F	2011-06-08	2011-06-15	0	0	0	1	0	0	0
38	38	-9.44474	-40.4847	U	D	F	2011-06-08	2011-06-15	0	0	0	1	0	0	0
39	39	-9.44495	-40.4843	U	D	F	2011-06-08	2011-06-15	4	0	0	1	1	0	0
40	40	-9.44618	-40.4845	U	D	F	2011-06-08	2011-06-15	38	0	0	1	1	0	0
41D	41	-9.45393	-40.478	A	A	D	2011-06-08	2011-06-15	0	0	0	1	0	0	0
41F	41	-9.45393	-40.478	A	A	F	2011-06-08	2011-06-15				0	0	0	0
42D	42	-9.45382	-40.4783	A	A	D	2011-06-08	2011-06-15	0	0	0	1	0	0	0
42F	42	-9.45382	-40.4783	A	A	F	2011-06-08	2011-06-15				0	0	0	0
43D	43	-9.45368	-40.4783	A	A	D	2011-06-08	2011-06-15	0	0	0	1	0	0	0
43F	43	-9.45368	-40.4783	A	A	F	2011-06-08	2011-06-15	0	0	0	1	0	0	0
44D	44	-9.45347	-40.4784	A	A	D	2011-06-08	2011-06-15				0	0	0	0
44F	44	-9.45347	-40.4784	A	A	F	2011-06-08	2011-06-15				0	0	0	0
45D	45	-9.45335	-40.4787	A	A	D	2011-06-08	2011-06-15				0	0	0	0
45F	45	-9.45335	-40.4787	A	A	F	2011-06-08	2011-06-15				0	0	0	0
46D	46	-9.45264	-40.4792	A	A	D	2011-06-08	2011-06-15	13	4	0	1	1	1	0
46F	46	-9.45264	-40.4792	A	A	F	2011-06-08	2011-06-15	20	17	0	1	1	1	0
47D	47	-9.45222	-40.4796	A	A	D	2011-06-08	2011-06-15	1	0	0	1	1	0	0
47F	47	-9.45222	-40.4796	A	A	F	2011-06-08	2011-06-15	8	0	0	1	1	0	0
48D	48	-9.45198	-40.4801	A	A	D	2011-06-08	2011-06-15				0	0	0	0
48F	48	-9.45198	-40.4801	A	A	F	2011-06-08	2011-06-15				0	0	0	0
49D	49	-9.45165	-40.4802	B	B	D	2011-06-08	2011-06-15	0	0	0	1	0	0	0
49F	49	-9.45165	-40.4802	B	B	F	2011-06-08	2011-06-15	10	5	2	1	1	1	1
50D	50	-9.45168	-40.4803	B	B	D	2011-06-08	2011-06-15	0	0	0	1	0	0	0
50F	50	-9.45168	-40.4803	B	B	F	2011-06-08	2011-06-15	0	0	0	1	0	0	0
51D	51	-9.45123	-40.4804	B	B	D	2011-06-08	2011-06-15				0	0	0	0
51F	51	-9.45123	-40.4804	B	B	F	2011-06-08	2011-06-15				0	0	0	0
52D	52	-9.45097	-40.4806	B	B	D	2011-06-08	2011-06-15	0	0	0	1	0	0	0
52F	52	-9.45097	-40.4806	B	B	F	2011-06-08	2011-06-15	0	0	0	1	0	0	0
53D	53	-9.45046	-40.4802	B	B	D	2011-06-08	2011-06-15	69	61	0	1	1	1	0
53F	53	-9.45046	-40.4802	B	B	F	2011-06-08	2011-06-15	0	0	0	1	0	0	0
54D	54	-9.4504	-40.4798	B	B	D	2011-06-08	2011-06-15				0	0	0	0
54F	54	-9.4504	-40.4798	B	B	F	2011-06-08	2011-06-15				0	0	0	0
55D	55	-9.45049	-40.4795	B	B	D	2011-06-08	2011-06-15	0	0	0	1	0	0	0
55F	55	-9.45049	-40.4795	B	B	F	2011-06-08	2011-06-15	0	0	0	1	0	0	0
56D	56	-9.45082	-40.4801	B	B	D	2011-06-08	2011-06-15				0	0	0	0
56F	56	-9.45082	-40.4801	B	B	F	2011-06-08	2011-06-15				0	0	0	0
57D	57	-9.45151	-40.4799	B	B	D	2011-06-08	2011-06-15	7	4	4	1	1	1	1
57F	57	-9.45151	-40.4799	B	B	F	2011-06-08	2011-06-15	1	0	0	1	1	0	0
58D	58	-9.45134	-40.4794	B	B	D	2011-06-08	2011-06-15	1	0	0	1	1	0	0
58F	58	-9.45134	-40.4794	B	B	F	2011-06-08	2011-06-15	36	6	0	1	1	1	0
59D	59	-9.45115	-40.4791	B	B	D	2011-06-08	2011-06-15				0	0	0	0
59F	59	-9.45115	-40.4791	B	B	F	2011-06-08	2011-06-15				0	0	0	0
60D	60	-9.45095	-40.4792	B	B	D	2011-06-08	2011-06-15	0	0	0	1	0	0	0
60F	60	-9.45095	-40.4792	B	B	F	2011-06-08	2011-06-15	0	0	0	1	0	0	0
61D	61	-9.45166	-40.4788	B	B	D	2011-06-08	2011-06-15	1	0	0	1	1	0	0
61F	61	-9.45166	-40.4788	B	B	F	2011-06-08	2011-06-15	0	0	0	1	0	0	0
62D	62	-9.45253	-40.4786	A	A	D	2011-06-08	2011-06-15				0	0	0	0
62F	62	-9.45253	-40.4786	A	A	F	2011-06-08	2011-06-15				0	0	0	0
63D	63	-9.45304	-40.4781	A	A	D	2011-06-08	2011-06-15	83	73	14	1	1	1	1
63F	63	-9.45304	-40.4781	A	A	F	2011-06-08	2011-06-15	0	0	0	1	0	0	0
64D	64	-9.45356	-40.4778	A	A	D	2011-06-08	2011-06-15	9	5	1	1	1	1	1
64F	64	-9.45356	-40.4778	A	A	F	2011-06-08	2011-06-15	124	112	4	1	1	1	1
65D	65	-9.45387	-40.4787	A	A	D	2011-06-08	2011-06-15				0	0	0	0
65F	65	-9.45387	-40.4787	A	A	F	2011-06-08	2011-06-15				0	0	0	0
66D	66	-9.45308	-40.4794	A	A	D	2011-06-08	2011-06-15	0	0	0	1	0	0	0
66F	66	-9.45308	-40.4794	A	A	F	2011-06-08	2011-06-15	6	0	0	1	1	0	0
67D	67	-9.45281	-40.4799	A	A	D	2011-06-08	2011-06-15	3	2	0	1	1	1	0
67F	67	-9.45281	-40.4799	A	A	F	2011-06-08	2011-06-15	46	36	2	1	1	1	1
68D	68	-9.45252	-40.4801	A	A	D	2011-06-08	2011-06-15	14	1	0	1	1	1	0
68F	68	-9.45252	-40.4801	A	A	F	2011-06-08	2011-06-15	0	0	0	1	0	0	0
69D	69	-9.45163	-40.4809	B	B	D	2011-06-08	2011-06-15	0	0	0	1	0	0	0
69F	69	-9.45163	-40.4809	B	B	F	2011-06-08	2011-06-15	0	0	0	1	0	0	0
70D	70	-9.45176	-40.4813	B	B	D	2011-06-08	2011-06-15	0	0	0	1	0	0	0
70F	70	-9.45176	-40.4813	B	B	F	2011-06-08	2011-06-15	0	0	0	1	0	0	0
71D	71	-9.45217	-40.4815	B	B	D	2011-06-08	2011-06-15	8	5	4	1	1	1	1
71F	71	-9.45217	-40.4815	B	B	F	2011-06-08	2011-06-15	20	10	0	1	1	1	0
72D	72	-9.45243	-40.4817	B	B	D	2011-06-08	2011-06-15	0	0	0	1	0	0	0
72F	72	-9.45243	-40.4817	B	B	F	2011-06-08	2011-06-15	4	1	1	1	1	1	1
73D	73	-9.45302	-40.4818	B	B	D	2011-06-08	2011-06-15	0	0	0	1	0	0	0
73F	73	-9.45302	-40.4818	B	B	F	2011-06-08	2011-06-15	0	0	0	1	0	0	0
74D	74	-9.45266	-40.4814	B	B	D	2011-06-08	2011-06-15				0	0	0	0
74F	74	-9.45266	-40.4814	B	B	F	2011-06-08	2011-06-15				0	0	0	0
75D	75	-9.4526	-40.4811	B	B	D	2011-06-08	2011-06-15	0	0	0	1	0	0	0
75F	75	-9.4526	-40.4811	B	B	F	2011-06-08	2011-06-15	0	0	0	1	0	0	0
76D	76	-9.45234	-40.4812	B	B	D	2011-06-08	2011-06-15	0	0	0	1	0	0	0
76F	76	-9.45234	-40.4812	B	B	F	2011-06-08	2011-06-15	33	29	0	1	1	1	0
77D	77	-9.45221	-40.4809	B	B	D	2011-06-08	2011-06-15	70	60	0	1	1	1	0
77F	77	-9.45221	-40.4809	B	B	F	2011-06-08	2011-06-15	0	0	0	1	0	0	0
78D	78	-9.45234	-40.4806	B	B	D	2011-06-08	2011-06-15	4	0	0	1	1	0	0
78F	78	-9.45234	-40.4806	B	B	F	2011-06-08	2011-06-15	0	0	0	1	0	0	0
79D	79	-9.45259	-40.4807	B	B	D	2011-06-08	2011-06-15	0	0	0	1	0	0	0
79F	79	-9.45259	-40.4807	B	B	F	2011-06-08	2011-06-15	1	0	0	1	1	0	0
80D	80	-9.45306	-40.4808	A	A	D	2011-06-08	2011-06-15				0	0	0	0
80F	80	-9.45306	-40.4808	A	A	F	2011-06-08	2011-06-15				0	0	0	0
81D	81	-9.4529	-40.4806	A	A	D	2011-06-08	2011-06-15	0	0	0	1	0	0	0
81F	81	-9.4529	-40.4806	A	A	F	2011-06-08	2011-06-15	12	9	0	1	1	1	0
82D	82	-9.45319	-40.4804	A	A	D	2011-06-08	2011-06-15				0	0	0	0
82F	82	-9.45319	-40.4804	A	A	F	2011-06-08	2011-06-15				0	0	0	0
83D	83	-9.45314	-40.48	A	A	D	2011-06-08	2011-06-15	0	0	0	1	0	0	0
83F	83	-9.45314	-40.48	A	A	F	2011-06-08	2011-06-15	5	0	0	1	1	0	0
84D	84	-9.45347	-40.4794	A	A	D	2011-06-08	2011-06-15	0	0	0	1	0	0	0
84F	84	-9.45347	-40.4794	A	A	F	2011-06-08	2011-06-15	0	0	0	1	0	0	0
85D	85	-9.45386	-40.479	A	A	D	2011-06-08	2011-06-15	0	0	0	1	0	0	0
85F	85	-9.45386	-40.479	A	A	F	2011-06-08	2011-06-15	0	0	0	1	0	0	0
86D	86	-9.45363	-40.4798	A	A	D	2011-06-08	2011-06-15	0	0	0	1	0	0	0
86F	86	-9.45363	-40.4798	A	A	F	2011-06-08	2011-06-15	17	0	0	1	1	0	0
87D	87	-9.45341	-40.4807	A	A	D	2011-06-08	2011-06-15	18	18	0	1	1	1	0
87F	87	-9.45341	-40.4807	A	A	F	2011-06-08	2011-06-15	9	4	0	1	1	1	0
88D	88	-9.45327	-40.4812	B	B	D	2011-06-08	2011-06-15	4	3	0	1	1	1	0
88F	88	-9.45327	-40.4812	B	B	F	2011-06-08	2011-06-15	0	0	0	1	0	0	0
89	89	-9.45069	-40.4821	U	C	F	2011-06-08	2011-06-15	0	0	0	1	0	0	0
90	90	-9.45115	-40.4829	U	D	F	2011-06-08	2011-06-15	0	0	0	1	0	0	0
91	91	-9.44768	-40.4831	U	D	F	2011-06-08	2011-06-15	1	0	0	1	1	0	0
92	92	-9.44664	-40.4842	U	D	F	2011-06-08	2011-06-15	0	0	0	1	0	0	0
93	93	-9.44622	-40.4838	U	D	F	2011-06-08	2011-06-15	0	0	0	1	0	0	0
94	94	-9.44554	-40.4834	U	D	F	2011-06-08	2011-06-15	20	0	0	1	1	0	0
95	95	-9.44573	-40.483	U	D	F	2011-06-08	2011-06-15	22	0	0	1	1	0	0
96	96	-9.44627	-40.4826	U	D	F	2011-06-08	2011-06-15	1	0	0	1	1	0	0
97	97	-9.44596	-40.4823	U	D	F	2011-06-08	2011-06-15	8	0	0	1	1	0	0
98	98	-9.4454	-40.4827	U	D	F	2011-06-08	2011-06-15	3	0	0	1	1	0	0
99	99	-9.44491	-40.4838	U	D	F	2011-06-08	2011-06-15	44	0	0	1	1	0	0
100	100	-9.44555	-40.4844	U	D	F	2011-06-08	2011-06-15	0	0	0	1	0	0	0
1	1	-9.45144	-40.4817	U	C	F	2011-06-15	2011-06-22	0	0	0	1	0	0	0
2	2	-9.45142	-40.4815	U	C	F	2011-06-15	2011-06-22	3	0	0	1	1	0	0
3D	3	-9.45215	-40.4806	B	B	D	2011-06-15	2011-06-22				0	0	0	0
3F	3	-9.45215	-40.4806	B	B	F	2011-06-15	2011-06-22				0	0	0	0
4D	4	-9.45208	-40.4813	B	B	D	2011-06-15	2011-06-22	4	0	0	1	1	0	0
4F	4	-9.45208	-40.4813	B	B	F	2011-06-15	2011-06-22	354	230	87	1	1	1	1
5D	5	-9.45295	-40.4811	B	B	D	2011-06-15	2011-06-22	0	0	0	1	0	0	0
5F	5	-9.45295	-40.4811	B	B	F	2011-06-15	2011-06-22	0	0	0	1	0	0	0
6D	6	-9.45215	-40.4804	B	B	D	2011-06-15	2011-06-22	0	0	0	1	0	0	0
6F	6	-9.45215	-40.4804	B	B	F	2011-06-15	2011-06-22	70	39	0	1	1	1	0
7D	7	-9.45239	-40.48	A	A	D	2011-06-15	2011-06-22	78	25	6	1	1	1	1
7F	7	-9.45239	-40.48	A	A	F	2011-06-15	2011-06-22	0	0	0	1	0	0	0
8D	8	-9.45309	-40.4797	A	A	D	2011-06-15	2011-06-22	0	0	0	1	0	0	0
8F	8	-9.45309	-40.4797	A	A	F	2011-06-15	2011-06-22	0	0	0	1	0	0	0
9D	9	-9.4536	-40.479	A	A	D	2011-06-15	2011-06-22	0	0	0	1	0	0	0
9F	9	-9.4536	-40.479	A	A	F	2011-06-15	2011-06-22	0	0	0	1	0	0	0
10D	10	-9.45421	-40.4776	A	A	D	2011-06-15	2011-06-22				0	0	0	0
10F	10	-9.45421	-40.4776	A	A	F	2011-06-15	2011-06-22				0	0	0	0
11D	11	-9.45426	-40.4775	A	A	D	2011-06-15	2011-06-22				0	0	0	0
11F	11	-9.45426	-40.4775	A	A	F	2011-06-15	2011-06-22				0	0	0	0
12D	12	-9.45301	-40.4789	A	A	D	2011-06-15	2011-06-22				0	0	0	0
12F	12	-9.45301	-40.4789	A	A	F	2011-06-15	2011-06-22				0	0	0	0
13D	13	-9.45263	-40.4795	A	A	D	2011-06-15	2011-06-22	19	9	5	1	1	1	1
13F	13	-9.45263	-40.4795	A	A	F	2011-06-15	2011-06-22	12	12	0	1	1	1	0
14D	14	-9.4517	-40.4799	B	B	D	2011-06-15	2011-06-22	0	0	0	1	0	0	0
14F	14	-9.4517	-40.4799	B	B	F	2011-06-15	2011-06-22	13	0	0	1	1	0	0
15	15	-9.45056	-40.4807	U	C	F	2011-06-15	2011-06-22	0	0	0	1	0	0	0
16	16	-9.45001	-40.48	U	C	F	2011-06-15	2011-06-22	0	0	0	1	0	0	0
17	17	-9.44824	-40.4807	U	D	F	2011-06-15	2011-06-22	0	0	0	1	0	0	0
18	18	-9.44805	-40.4811	U	D	F	2011-06-15	2011-06-22	4	0	0	1	1	0	0
19	19	-9.44613	-40.483	U	D	F	2011-06-15	2011-06-22	132	0	0	1	1	0	0
20	20	-9.44651	-40.4833	U	D	F	2011-06-15	2011-06-22	53	0	0	1	1	0	0
21	21	-9.44565	-40.4838	U	D	F	2011-06-15	2011-06-22	0	0	0	1	0	0	0
22	22	-9.44547	-40.484	U	D	F	2011-06-15	2011-06-22	64	0	0	1	1	0	0
23	23	-9.44431	-40.4843	U	D	F	2011-06-15	2011-06-22	3	0	0	1	1	0	0
24	24	-9.44418	-40.4848	U	D	F	2011-06-15	2011-06-22	0	0	0	1	0	0	0
25	25	-9.44416	-40.4847	U	D	F	2011-06-15	2011-06-22	0	0	0	1	0	0	0
26	26	-9.44811	-40.4847	U	D	F	2011-06-15	2011-06-22	1	0	0	1	1	0	0
27	27	-9.44819	-40.4844	U	D	F	2011-06-15	2011-06-22	0	0	0	1	0	0	0
28	28	-9.44951	-40.4818	U	D	F	2011-06-15	2011-06-22	0	0	0	1	0	0	0
29	29	-9.44877	-40.4814	U	D	F	2011-06-15	2011-06-22	0	0	0	1	0	0	0
30	30	-9.44867	-40.4819	U	D	F	2011-06-15	2011-06-22	0	0	0	1	0	0	0
31	31	-9.4484	-40.4816	U	D	F	2011-06-15	2011-06-22	0	0	0	1	0	0	0
32	32	-9.44774	-40.4818	U	D	F	2011-06-15	2011-06-22	0	0	0	1	0	0	0
33	33	-9.44873	-40.4828	U	D	F	2011-06-15	2011-06-22	0	0	0	1	0	0	0
34	34	-9.44968	-40.484	U	D	F	2011-06-15	2011-06-22	0	0	0	1	0	0	0
35	35	-9.4499	-40.4845	U	D	F	2011-06-15	2011-06-22	4	0	0	1	1	0	0
36	36	-9.44891	-40.4841	U	D	F	2011-06-15	2011-06-22	0	0	0	1	0	0	0
37	37	-9.44504	-40.4832	U	D	F	2011-06-15	2011-06-22	0	0	0	1	0	0	0
38	38	-9.44474	-40.4847	U	D	F	2011-06-15	2011-06-22	0	0	0	1	0	0	0
39	39	-9.44495	-40.4843	U	D	F	2011-06-15	2011-06-22	20	0	0	1	1	0	0
40	40	-9.44618	-40.4845	U	D	F	2011-06-15	2011-06-22	0	0	0	1	0	0	0
41D	41	-9.45393	-40.478	A	A	D	2011-06-15	2011-06-22	54	29	3	1	1	1	1
41F	41	-9.45393	-40.478	A	A	F	2011-06-15	2011-06-22	243	193	18	1	1	1	1
42D	42	-9.45382	-40.4783	A	A	D	2011-06-15	2011-06-22	1	1	0	1	1	1	0
42F	42	-9.45382	-40.4783	A	A	F	2011-06-15	2011-06-22	33	25	0	1	1	1	0
43D	43	-9.45368	-40.4783	A	A	D	2011-06-15	2011-06-22	0	0	0	1	0	0	0
43F	43	-9.45368	-40.4783	A	A	F	2011-06-15	2011-06-22	0	0	0	1	0	0	0
44D	44	-9.45347	-40.4784	A	A	D	2011-06-15	2011-06-22	0	0	0	1	0	0	0
44F	44	-9.45347	-40.4784	A	A	F	2011-06-15	2011-06-22	3	3	0	1	1	1	0
45D	45	-9.45335	-40.4787	A	A	D	2011-06-15	2011-06-22	103	97	62	1	1	1	1
45F	45	-9.45335	-40.4787	A	A	F	2011-06-15	2011-06-22	0	0	0	1	0	0	0
46D	46	-9.45264	-40.4792	A	A	D	2011-06-15	2011-06-22	6	3	0	1	1	1	0
46F	46	-9.45264	-40.4792	A	A	F	2011-06-15	2011-06-22	1	0	0	1	1	0	0
47D	47	-9.45222	-40.4796	A	A	D	2011-06-15	2011-06-22	77	34	0	1	1	1	0
47F	47	-9.45222	-40.4796	A	A	F	2011-06-15	2011-06-22	244	183	0	1	1	1	0
48D	48	-9.45198	-40.4801	A	A	D	2011-06-15	2011-06-22	0	0	0	1	0	0	0
48F	48	-9.45198	-40.4801	A	A	F	2011-06-15	2011-06-22	16	0	0	1	1	0	0
49D	49	-9.45165	-40.4802	B	B	D	2011-06-15	2011-06-22				0	0	0	0
49F	49	-9.45165	-40.4802	B	B	F	2011-06-15	2011-06-22				0	0	0	0
50D	50	-9.45168	-40.4803	B	B	D	2011-06-15	2011-06-22	0	0	0	1	0	0	0
50F	50	-9.45168	-40.4803	B	B	F	2011-06-15	2011-06-22	0	0	0	1	0	0	0
51D	51	-9.45123	-40.4804	B	B	D	2011-06-15	2011-06-22	40	39	0	1	1	1	0
51F	51	-9.45123	-40.4804	B	B	F	2011-06-15	2011-06-22	0	0	0	1	0	0	0
52D	52	-9.45097	-40.4806	B	B	D	2011-06-15	2011-06-22	0	0	0	1	0	0	0
52F	52	-9.45097	-40.4806	B	B	F	2011-06-15	2011-06-22	0	0	0	1	0	0	0
53D	53	-9.45046	-40.4802	B	B	D	2011-06-15	2011-06-22	0	0	0	1	0	0	0
53F	53	-9.45046	-40.4802	B	B	F	2011-06-15	2011-06-22	0	0	0	1	0	0	0
54D	54	-9.4504	-40.4798	B	B	D	2011-06-15	2011-06-22	236	181	0	1	1	1	0
54F	54	-9.4504	-40.4798	B	B	F	2011-06-15	2011-06-22	239	116	11	1	1	1	1
55D	55	-9.45049	-40.4795	B	B	D	2011-06-15	2011-06-22	20	18	0	1	1	1	0
55F	55	-9.45049	-40.4795	B	B	F	2011-06-15	2011-06-22	0	0	0	1	0	0	0
56D	56	-9.45082	-40.4801	B	B	D	2011-06-15	2011-06-22	0	0	0	1	0	0	0
56F	56	-9.45082	-40.4801	B	B	F	2011-06-15	2011-06-22	1	0	0	1	1	0	0
57D	57	-9.45151	-40.4799	B	B	D	2011-06-15	2011-06-22	47	15	1	1	1	1	1
57F	57	-9.45151	-40.4799	B	B	F	2011-06-15	2011-06-22	21	11	0	1	1	1	0
58D	58	-9.45134	-40.4794	B	B	D	2011-06-15	2011-06-22				0	0	0	0
58F	58	-9.45134	-40.4794	B	B	F	2011-06-15	2011-06-22				0	0	0	0
59D	59	-9.45115	-40.4791	B	B	D	2011-06-15	2011-06-22	0	0	0	1	0	0	0
59F	59	-9.45115	-40.4791	B	B	F	2011-06-15	2011-06-22	28	22	0	1	1	1	0
60D	60	-9.45095	-40.4792	B	B	D	2011-06-15	2011-06-22				0	0	0	0
60F	60	-9.45095	-40.4792	B	B	F	2011-06-15	2011-06-22				0	0	0	0
61D	61	-9.45166	-40.4788	B	B	D	2011-06-15	2011-06-22	26	14	13	1	1	1	1
61F	61	-9.45166	-40.4788	B	B	F	2011-06-15	2011-06-22	0	0	0	1	0	0	0
62D	62	-9.45253	-40.4786	A	A	D	2011-06-15	2011-06-22	4	4	0	1	1	1	0
62F	62	-9.45253	-40.4786	A	A	F	2011-06-15	2011-06-22	0	0	0	1	0	0	0
63D	63	-9.45304	-40.4781	A	A	D	2011-06-15	2011-06-22				0	0	0	0
63F	63	-9.45304	-40.4781	A	A	F	2011-06-15	2011-06-22	0	0	0	1	0	0	0
64D	64	-9.45356	-40.4778	A	A	D	2011-06-15	2011-06-22				0	0	0	0
64F	64	-9.45356	-40.4778	A	A	F	2011-06-15	2011-06-22				0	0	0	0
65D	65	-9.45387	-40.4787	A	A	D	2011-06-15	2011-06-22	155	94	6	1	1	1	1
65F	65	-9.45387	-40.4787	A	A	F	2011-06-15	2011-06-22	0	0	0	1	0	0	0
66D	66	-9.45308	-40.4794	A	A	D	2011-06-15	2011-06-22				0	0	0	0
66F	66	-9.45308	-40.4794	A	A	F	2011-06-15	2011-06-22				0	0	0	0
67D	67	-9.45281	-40.4799	A	A	D	2011-06-15	2011-06-22	2	2	2	1	1	1	1
67F	67	-9.45281	-40.4799	A	A	F	2011-06-15	2011-06-22	11	11	10	1	1	1	1
68D	68	-9.45252	-40.4801	A	A	D	2011-06-15	2011-06-22	10	9	9	1	1	1	1
68F	68	-9.45252	-40.4801	A	A	F	2011-06-15	2011-06-22	0	0	0	1	0	0	0
69D	69	-9.45163	-40.4809	B	B	D	2011-06-15	2011-06-22	2	1	0	1	1	1	0
69F	69	-9.45163	-40.4809	B	B	F	2011-06-15	2011-06-22	0	0	0	1	0	0	0
70D	70	-9.45176	-40.4813	B	B	D	2011-06-15	2011-06-22	0	0	0	1	0	0	0
70F	70	-9.45176	-40.4813	B	B	F	2011-06-15	2011-06-22	0	0	0	1	0	0	0
71D	71	-9.45217	-40.4815	B	B	D	2011-06-15	2011-06-22	1	0	0	1	1	0	0
71F	71	-9.45217	-40.4815	B	B	F	2011-06-15	2011-06-22	23	13	0	1	1	1	0
72D	72	-9.45243	-40.4817	B	B	D	2011-06-15	2011-06-22	0	0	0	1	0	0	0
72F	72	-9.45243	-40.4817	B	B	F	2011-06-15	2011-06-22	2	1	0	1	1	1	0
73D	73	-9.45302	-40.4818	B	B	D	2011-06-15	2011-06-22				0	0	0	0
73F	73	-9.45302	-40.4818	B	B	F	2011-06-15	2011-06-22				0	0	0	0
74D	74	-9.45266	-40.4814	B	B	D	2011-06-15	2011-06-22	0	0	0	1	0	0	0
74F	74	-9.45266	-40.4814	B	B	F	2011-06-15	2011-06-22	23	3	0	1	1	1	0
75D	75	-9.4526	-40.4811	B	B	D	2011-06-15	2011-06-22	26	21	0	1	1	1	0
75F	75	-9.4526	-40.4811	B	B	F	2011-06-15	2011-06-22	0	0	0	1	0	0	0
76D	76	-9.45234	-40.4812	B	B	D	2011-06-15	2011-06-22	0	0	0	1	0	0	0
76F	76	-9.45234	-40.4812	B	B	F	2011-06-15	2011-06-22	26	0	0	1	1	0	0
77D	77	-9.45221	-40.4809	B	B	D	2011-06-15	2011-06-22	0	0	0	1	0	0	0
77F	77	-9.45221	-40.4809	B	B	F	2011-06-15	2011-06-22	29	13	0	1	1	1	0
78D	78	-9.45234	-40.4806	B	B	D	2011-06-15	2011-06-22				0	0	0	0
78F	78	-9.45234	-40.4806	B	B	F	2011-06-15	2011-06-22				0	0	0	0
79D	79	-9.45259	-40.4807	B	B	D	2011-06-15	2011-06-22	0	0	0	1	0	0	0
79F	79	-9.45259	-40.4807	B	B	F	2011-06-15	2011-06-22	3	1	0	1	1	1	0
80D	80	-9.45306	-40.4808	A	A	D	2011-06-15	2011-06-22	47	40	18	1	1	1	1
80F	80	-9.45306	-40.4808	A	A	F	2011-06-15	2011-06-22	0	0	0	1	0	0	0
81D	81	-9.4529	-40.4806	A	A	D	2011-06-15	2011-06-22	0	0	0	1	0	0	0
81F	81	-9.4529	-40.4806	A	A	F	2011-06-15	2011-06-22	0	0	0	1	0	0	0
82D	82	-9.45319	-40.4804	A	A	D	2011-06-15	2011-06-22				0	0	0	0
82F	82	-9.45319	-40.4804	A	A	F	2011-06-15	2011-06-22				0	0	0	0
83D	83	-9.45314	-40.48	A	A	D	2011-06-15	2011-06-22	0	0	0	1	0	0	0
83F	83	-9.45314	-40.48	A	A	F	2011-06-15	2011-06-22	0	0	0	1	0	0	0
84D	84	-9.45347	-40.4794	A	A	D	2011-06-15	2011-06-22	144	68	0	1	1	1	0
84F	84	-9.45347	-40.4794	A	A	F	2011-06-15	2011-06-22	0	0	0	1	0	0	0
85D	85	-9.45386	-40.479	A	A	D	2011-06-15	2011-06-22	0	0	0	1	0	0	0
85F	85	-9.45386	-40.479	A	A	F	2011-06-15	2011-06-22	0	0	0	1	0	0	0
86D	86	-9.45363	-40.4798	A	A	D	2011-06-15	2011-06-22	0	0	0	1	0	0	0
86F	86	-9.45363	-40.4798	A	A	F	2011-06-15	2011-06-22	0	0	0	1	0	0	0
87D	87	-9.45341	-40.4807	A	A	D	2011-06-15	2011-06-22	30	14	0	1	1	1	0
87F	87	-9.45341	-40.4807	A	A	F	2011-06-15	2011-06-22	0	0	0	1	0	0	0
88D	88	-9.45327	-40.4812	B	B	D	2011-06-15	2011-06-22	0	0	0	1	0	0	0
88F	88	-9.45327	-40.4812	B	B	F	2011-06-15	2011-06-22	42	23	22	1	1	1	1
89	89	-9.45069	-40.4821	U	C	F	2011-06-15	2011-06-22	9	0	0	1	1	0	0
90	90	-9.45115	-40.4829	U	D	F	2011-06-15	2011-06-22	0	0	0	1	0	0	0
91	91	-9.44768	-40.4831	U	D	F	2011-06-15	2011-06-22	0	0	0	1	0	0	0
92	92	-9.44664	-40.4842	U	D	F	2011-06-15	2011-06-22				0	0	0	0
93	93	-9.44622	-40.4838	U	D	F	2011-06-15	2011-06-22	64	0	0	1	1	0	0
94	94	-9.44554	-40.4834	U	D	F	2011-06-15	2011-06-22	0	0	0	1	0	0	0
95	95	-9.44573	-40.483	U	D	F	2011-06-15	2011-06-22	24	0	0	1	1	0	0
96	96	-9.44627	-40.4826	U	D	F	2011-06-15	2011-06-22	0	0	0	1	0	0	0
97	97	-9.44596	-40.4823	U	D	F	2011-06-15	2011-06-22	0	0	0	1	0	0	0
98	98	-9.4454	-40.4827	U	D	F	2011-06-15	2011-06-22	0	0	0	1	0	0	0
99	99	-9.44491	-40.4838	U	D	F	2011-06-15	2011-06-22	0	0	0	1	0	0	0
100	100	-9.44555	-40.4844	U	D	F	2011-06-15	2011-06-22	0	0	0	1	0	0	0
1	1	-9.45144	-40.4817	U	C	F	2011-06-22	2011-06-29	0	0	0	1	0	0	0
2	2	-9.45142	-40.4815	U	C	F	2011-06-22	2011-06-29	29	0	0	1	1	0	0
3D	3	-9.45215	-40.4806	B	B	D	2011-06-22	2011-06-29	0	0	0	1	0	0	0
3F	3	-9.45215	-40.4806	B	B	F	2011-06-22	2011-06-29	0	0	0	1	0	0	0
4D	4	-9.45208	-40.4813	B	B	D	2011-06-22	2011-06-29	0	0	0	1	0	0	0
4F	4	-9.45208	-40.4813	B	B	F	2011-06-22	2011-06-29	0	0	0	1	0	0	0
5D	5	-9.45295	-40.4811	B	B	D	2011-06-22	2011-06-29	0	0	0	1	0	0	0
5F	5	-9.45295	-40.4811	B	B	F	2011-06-22	2011-06-29	0	0	0	1	0	0	0
6D	6	-9.45215	-40.4804	B	B	D	2011-06-22	2011-06-29	1	0	0	1	1	0	0
6F	6	-9.45215	-40.4804	B	B	F	2011-06-22	2011-06-29	62	41	2	1	1	1	1
7D	7	-9.45239	-40.48	A	A	D	2011-06-22	2011-06-29	33	18	8	1	1	1	1
7F	7	-9.45239	-40.48	A	A	F	2011-06-22	2011-06-29	0	0	0	1	0	0	0
8D	8	-9.45309	-40.4797	A	A	D	2011-06-22	2011-06-29	0	0	0	1	0	0	0
8F	8	-9.45309	-40.4797	A	A	F	2011-06-22	2011-06-29	0	0	0	1	0	0	0
9D	9	-9.4536	-40.479	A	A	D	2011-06-22	2011-06-29	0	0	0	1	0	0	0
9F	9	-9.4536	-40.479	A	A	F	2011-06-22	2011-06-29	0	0	0	1	0	0	0
10D	10	-9.45421	-40.4776	A	A	D	2011-06-22	2011-06-29	0	0	0	1	0	0	0
10F	10	-9.45421	-40.4776	A	A	F	2011-06-22	2011-06-29				0	0	0	0
11D	11	-9.45426	-40.4775	A	A	D	2011-06-22	2011-06-29	20	0	0	1	1	0	0
11F	11	-9.45426	-40.4775	A	A	F	2011-06-22	2011-06-29	0	0	0	1	0	0	0
12D	12	-9.45301	-40.4789	A	A	D	2011-06-22	2011-06-29	0	0	0	1	0	0	0
12F	12	-9.45301	-40.4789	A	A	F	2011-06-22	2011-06-29	0	0	0	1	0	0	0
13D	13	-9.45263	-40.4795	A	A	D	2011-06-22	2011-06-29	9	0	0	1	1	0	0
13F	13	-9.45263	-40.4795	A	A	F	2011-06-22	2011-06-29	1	0	0	1	1	0	0
14D	14	-9.4517	-40.4799	B	B	D	2011-06-22	2011-06-29	0	0	0	1	0	0	0
14F	14	-9.4517	-40.4799	B	B	F	2011-06-22	2011-06-29	0	0	0	1	0	0	0
15	15	-9.45056	-40.4807	U	C	F	2011-06-22	2011-06-29	72	0	0	1	1	0	0
16	16	-9.45001	-40.48	U	C	F	2011-06-22	2011-06-29	0	0	0	1	0	0	0
17	17	-9.44824	-40.4807	U	D	F	2011-06-22	2011-06-29	8	0	0	1	1	0	0
18	18	-9.44805	-40.4811	U	D	F	2011-06-22	2011-06-29	0	0	0	1	0	0	0
19	19	-9.44613	-40.483	U	D	F	2011-06-22	2011-06-29	3	0	0	1	1	0	0
20	20	-9.44651	-40.4833	U	D	F	2011-06-22	2011-06-29	10	0	0	1	1	0	0
21	21	-9.44565	-40.4838	U	D	F	2011-06-22	2011-06-29	0	0	0	1	0	0	0
22	22	-9.44547	-40.484	U	D	F	2011-06-22	2011-06-29	52	0	0	1	1	0	0
23	23	-9.44431	-40.4843	U	D	F	2011-06-22	2011-06-29	4	0	0	1	1	0	0
24	24	-9.44418	-40.4848	U	D	F	2011-06-22	2011-06-29	0	0	0	1	0	0	0
25	25	-9.44416	-40.4847	U	D	F	2011-06-22	2011-06-29	19	0	0	1	1	0	0
26	26	-9.44811	-40.4847	U	D	F	2011-06-22	2011-06-29	0	0	0	1	0	0	0
27	27	-9.44819	-40.4844	U	D	F	2011-06-22	2011-06-29	3	0	0	1	1	0	0
28	28	-9.44951	-40.4818	U	D	F	2011-06-22	2011-06-29	0	0	0	1	0	0	0
29	29	-9.44877	-40.4814	U	D	F	2011-06-22	2011-06-29	0	0	0	1	0	0	0
30	30	-9.44867	-40.4819	U	D	F	2011-06-22	2011-06-29	0	0	0	1	0	0	0
31	31	-9.4484	-40.4816	U	D	F	2011-06-22	2011-06-29	0	0	0	1	0	0	0
32	32	-9.44774	-40.4818	U	D	F	2011-06-22	2011-06-29	35	0	0	1	1	0	0
33	33	-9.44873	-40.4828	U	D	F	2011-06-22	2011-06-29	0	0	0	1	0	0	0
34	34	-9.44968	-40.484	U	D	F	2011-06-22	2011-06-29	0	0	0	1	0	0	0
35	35	-9.4499	-40.4845	U	D	F	2011-06-22	2011-06-29	0	0	0	1	0	0	0
36	36	-9.44891	-40.4841	U	D	F	2011-06-22	2011-06-29	0	0	0	1	0	0	0
37	37	-9.44504	-40.4832	U	D	F	2011-06-22	2011-06-29	0	0	0	1	0	0	0
38	38	-9.44474	-40.4847	U	D	F	2011-06-22	2011-06-29	0	0	0	1	0	0	0
39	39	-9.44495	-40.4843	U	D	F	2011-06-22	2011-06-29	0	0	0	1	0	0	0
40	40	-9.44618	-40.4845	U	D	F	2011-06-22	2011-06-29	0	0	0	1	0	0	0
41D	41	-9.45393	-40.478	A	A	D	2011-06-22	2011-06-29				0	0	0	0
41F	41	-9.45393	-40.478	A	A	F	2011-06-22	2011-06-29				0	0	0	0
42D	42	-9.45382	-40.4783	A	A	D	2011-06-22	2011-06-29	0	0	0	1	0	0	0
42F	42	-9.45382	-40.4783	A	A	F	2011-06-22	2011-06-29	0	0	0	1	0	0	0
43D	43	-9.45368	-40.4783	A	A	D	2011-06-22	2011-06-29	0	0	0	1	0	0	0
43F	43	-9.45368	-40.4783	A	A	F	2011-06-22	2011-06-29	4	0	0	1	1	0	0
44D	44	-9.45347	-40.4784	A	A	D	2011-06-22	2011-06-29				0	0	0	0
44F	44	-9.45347	-40.4784	A	A	F	2011-06-22	2011-06-29				0	0	0	0
45D	45	-9.45335	-40.4787	A	A	D	2011-06-22	2011-06-29	9	8	0	1	1	1	0
45F	45	-9.45335	-40.4787	A	A	F	2011-06-22	2011-06-29	0	0	0	1	0	0	0
46D	46	-9.45264	-40.4792	A	A	D	2011-06-22	2011-06-29	7	3	2	1	1	1	1
46F	46	-9.45264	-40.4792	A	A	F	2011-06-22	2011-06-29	0	0	0	1	0	0	0
47D	47	-9.45222	-40.4796	A	A	D	2011-06-22	2011-06-29	4	3	0	1	1	1	0
47F	47	-9.45222	-40.4796	A	A	F	2011-06-22	2011-06-29	32	16	0	1	1	1	0
48D	48	-9.45198	-40.4801	A	A	D	2011-06-22	2011-06-29	0	0	0	1	0	0	0
48F	48	-9.45198	-40.4801	A	A	F	2011-06-22	2011-06-29	0	0	0	1	0	0	0
49D	49	-9.45165	-40.4802	B	B	D	2011-06-22	2011-06-29	4	3	0	1	1	1	0
49F	49	-9.45165	-40.4802	B	B	F	2011-06-22	2011-06-29	123	79	12	1	1	1	1
50D	50	-9.45168	-40.4803	B	B	D	2011-06-22	2011-06-29				0	0	0	0
50F	50	-9.45168	-40.4803	B	B	F	2011-06-22	2011-06-29				0	0	0	0
51D	51	-9.45123	-40.4804	B	B	D	2011-06-22	2011-06-29	0	0	0	1	0	0	0
51F	51	-9.45123	-40.4804	B	B	F	2011-06-22	2011-06-29	0	0	0	1	0	0	0
52D	52	-9.45097	-40.4806	B	B	D	2011-06-22	2011-06-29	0	0	0	1	0	0	0
52F	52	-9.45097	-40.4806	B	B	F	2011-06-22	2011-06-29	0	0	0	1	0	0	0
53D	53	-9.45046	-40.4802	B	B	D	2011-06-22	2011-06-29	51	33	0	1	1	1	0
53F	53	-9.45046	-40.4802	B	B	F	2011-06-22	2011-06-29	139	94	0	1	1	1	0
54D	54	-9.4504	-40.4798	B	B	D	2011-06-22	2011-06-29	0	0	0	1	0	0	0
54F	54	-9.4504	-40.4798	B	B	F	2011-06-22	2011-06-29	23	4	0	1	1	1	0
55D	55	-9.45049	-40.4795	B	B	D	2011-06-22	2011-06-29	9	9	0	1	1	1	0
55F	55	-9.45049	-40.4795	B	B	F	2011-06-22	2011-06-29	0	0	0	1	0	0	0
56D	56	-9.45082	-40.4801	B	B	D	2011-06-22	2011-06-29	0	0	0	1	0	0	0
56F	56	-9.45082	-40.4801	B	B	F	2011-06-22	2011-06-29	41	4	0	1	1	1	0
57D	57	-9.45151	-40.4799	B	B	D	2011-06-22	2011-06-29	24	23	0	1	1	1	0
57F	57	-9.45151	-40.4799	B	B	F	2011-06-22	2011-06-29	46	19	0	1	1	1	0
58D	58	-9.45134	-40.4794	B	B	D	2011-06-22	2011-06-29	0	0	0	1	0	0	0
58F	58	-9.45134	-40.4794	B	B	F	2011-06-22	2011-06-29	66	27	0	1	1	1	0
59D	59	-9.45115	-40.4791	B	B	D	2011-06-22	2011-06-29	0	0	0	1	0	0	0
59F	59	-9.45115	-40.4791	B	B	F	2011-06-22	2011-06-29	0	0	0	1	0	0	0
60D	60	-9.45095	-40.4792	B	B	D	2011-06-22	2011-06-29				0	0	0	0
[truncated: 13,539 more rows]

## Sheet: Release
DATE	RELEASE_B	RELEASE_A	RELEASE_C
2011-05-02
2011-05-03
2011-05-04
2011-05-05
2011-05-06
2011-05-07	4512.75	4512.75	0
2011-05-08
2011-05-09	5689.62	5689.62	0
2011-05-10
2011-05-11	5222.25	5222.25	0
2011-05-12
2011-05-13	4446.75	4446.75	0
2011-05-14
2011-05-15	5296.5	5296.5	0
2011-05-16
2011-05-17	7638.5	7638.5	0
2011-05-18
2011-05-19	5425.1	5425.1	0
2011-05-20
2011-05-21	5981.25	5981.25	0
2011-05-22
2011-05-23	5254.33	5254.33	0
2011-05-24
2011-05-25
2011-05-26	4894.08	4894.08	0
2011-05-27
2011-05-28	5285	5285	0
2011-05-29
2011-05-30	5097.58	5097.58	0
2011-05-31
2011-06-01
2011-06-02	4713.5	4713.5	0
2011-06-03
2011-06-04	5288.25	5288.25	0
2011-06-05
2011-06-06	4006.67	4006.67	0
2011-06-07
2011-06-08
2011-06-09	1644.79	1644.79	0
2011-06-10
2011-06-11	5677.83	5677.83	0
2011-06-12
2011-06-13	6235.17	6235.17	0
2011-06-14
2011-06-15	0	0	0
2011-06-16
2011-06-17
2011-06-18
2011-06-19
2011-06-20
2011-06-21
2011-06-22
2011-06-23
2011-06-24
2011-06-25
2011-06-26
2011-06-27
2011-06-28
2011-06-29
2011-06-30
2011-07-01	32915.4	32915.4	0
2011-07-02
2011-07-03
2011-07-04	40540.6	40540.6	0
2011-07-05
2011-07-06
2011-07-07	35812.5	35812.5	0
2011-07-08
2011-07-09	28860.5	28860.5	0
2011-07-10
2011-07-11	33602.5	33602.5	0
2011-07-12
2011-07-13
2011-07-14	29107.5	29107.5	0
2011-07-15
2011-07-16	34142.5	34142.5	0
2011-07-17
2011-07-18	46730	46730	0
2011-07-19
2011-07-20
2011-07-21	39195	39195	0
2011-07-22
2011-07-23	37112.5	37112.5	0
2011-07-24
2011-07-25	37198.9	37198.9	0
2011-07-26
2011-07-27
2011-07-28	34831.4	34831.4	0
2011-07-29
2011-07-30	36148.7	36148.7	0
2011-07-31
2011-08-01	19608.1	19608.1	0
2011-08-02
2011-08-03
2011-08-04	48595.6	48595.6	0
2011-08-05
2011-08-06	33139.2	33139.2	0
2011-08-07
2011-08-08	48779.8	48779.8	0
2011-08-09
2011-08-10
2011-08-11	0	0	0
2011-08-12
2011-08-13
2011-08-14
2011-08-15	12305.7	12305.7	0
2011-08-16
2011-08-17
2011-08-18	22784	22784	0
2011-08-19
2011-08-20	18382.5	18382.5	0
2011-08-21
2011-08-22	0	0	0
2011-08-23
2011-08-24
2011-08-25	0	0	0
2011-08-26
2011-08-27	24859.6	24859.6	0
2011-08-28
2011-08-29	0	0	0
2011-08-30
2011-08-31
2011-09-01	0	0	0
2011-09-02
2011-09-03	0	0	0
2011-09-04	21450.3	21450.3	0
2011-09-05
2011-09-06
2011-09-07
2011-09-08	41837.3	41837.3	0
2011-09-09
2011-09-10	0	0	0
2011-09-11
2011-09-12	34336.2	34336.2	0
2011-09-13
2011-09-14
2011-09-15	26683.2	26683.2	0
2011-09-16
2011-09-17	27936.1	27936.1	0
2011-09-18
2011-09-19	29416.7	29416.7	0
2011-09-20
2011-09-21
2011-09-22	36944.7	36944.7	0
2011-09-23
2011-09-24	31330.8	31330.8	0
2011-09-25
2011-09-26	53912.7	53912.7	0
2011-09-27
2011-09-28
2011-09-29	28467.8	28467.8	0
2011-09-30
2011-10-01	23342	23342	0
2011-10-02
2011-10-03	41158.5	41158.5	0
2011-10-04
2011-10-05
2011-10-06	53760.8	53760.8	0
2011-10-07
2011-10-08	40880.6	40880.6	0
2011-10-09
2011-10-10	26930.2	26930.2	0
2011-10-11
2011-10-12
2011-10-13	32944.7	32944.7	0
2011-10-14
2011-10-15	35570.6	35570.6	0
2011-10-16
2011-10-17	31605.7	31605.7	0
2011-10-18
2011-10-19
2011-10-20	56417.7	56417.7	0
2011-10-21
2011-10-22	31888.3	31888.3	0
2011-10-23
2011-10-24	41220.5	41220.5	0
2011-10-25
2011-10-26
2011-10-27	93485	93485	0
2011-10-28
2011-10-29	37567.1	37567.1	0
2011-10-30
2011-10-31	73441.7	73441.7	0
2011-11-01
2011-11-02
2011-11-03
2011-11-04	46635.9	46635.9	0
2011-11-05	47118.5	47118.5	0
2011-11-06
2011-11-07	32578.5	32578.5	0
2011-11-08
2011-11-09
2011-11-10	24161.3	24161.3	0
2011-11-11
2011-11-12	34948.4	34948.4	0
2011-11-13
2011-11-14	29607.4	29607.4	0
2011-11-15
2011-11-16
2011-11-17	23823.4	23823.4	0
2011-11-18
2011-11-19	34302.4	34302.4	0
2011-11-20
2011-11-21	24619.2	24619.2	0
2011-11-22
2011-11-23
2011-11-24	47165.2	47165.2	0
2011-11-25
2011-11-26	23837.8	23837.8	0
2011-11-27
2011-11-28	20516.8	20516.8	0
2011-11-29
2011-11-30
2011-12-01	38185.4	38185.4	0
2011-12-02
2011-12-03	39893.6	39893.6	0
2011-12-04
2011-12-05	28896.1	28896.1	0
2011-12-06
2011-12-07
2011-12-08	50856.2	50856.2	0
2011-12-09
2011-12-10	60060	60060	0
2011-12-11
2011-12-12	45088.2	45088.2	0
2011-12-13
2011-12-14
2011-12-15	53034.1	53034.1	0
2011-12-16
2011-12-17	63590.6	63590.6	0
2011-12-18
2011-12-19	57396	57396	0
2011-12-20
2011-12-21
2011-12-22	59513.3	59513.3	0
2011-12-23
2011-12-24	69340.4	69340.4	0
2011-12-25
2011-12-26	50618.8	50618.8	0
2011-12-27
2011-12-28
2011-12-29	67329.2	67329.2	0
2011-12-30
2011-12-31	44260	44260	0
2012-01-01
2012-01-02	38152.5	38152.5	0
2012-01-03
2012-01-04
2012-01-05	44780.1	44780.1	0
2012-01-06
2012-01-07	29996.3	29996.3	0
2012-01-08
2012-01-09	51636	51636	0
2012-01-10
2012-01-11
2012-01-12	54624.5	54624.5	0
2012-01-13
2012-01-14	76086.7	76086.7	0
2012-01-15
2012-01-16	75720.6	75720.6	0
2012-01-17
2012-01-18
2012-01-19	90517.8	90517.8	0
2012-01-20
2012-01-21	81858.4	81858.4	0
2012-01-22
2012-01-23	63130.7	63130.7	0
2012-01-24
2012-01-25
2012-01-26	94623.6	94623.6	0
2012-01-27
2012-01-28	85450.3	85450.3	0
2012-01-29
2012-01-30	88573.5	88573.5	0
2012-01-31
2012-02-01
2012-02-02	67643.3	67643.3	0
2012-02-03
2012-02-04	56988.7	56988.7	0
2012-02-05
2012-02-06	70928.2	70928.2	0
2012-02-07
2012-02-08
2012-02-09	46310.1	46310.1	0
2012-02-10
2012-02-11	59363.2	59363.2	0
2012-02-12
2012-02-13	0	161422	0
2012-02-14
2012-02-15
2012-02-16	0	107868	0
2012-02-17
2012-02-18	0	145070	0
2012-02-19
2012-02-20	0	207722	0
2012-02-21
2012-02-22
2012-02-23	0	106118	0
2012-02-24
2012-02-25	0	190095	0
2012-02-26
2012-02-27	0	186372	0
2012-02-28
2012-02-29
2012-03-01	0	188110	0
2012-03-02
2012-03-03	0	187974	0
2012-03-04
2012-03-05	0	185088	0
2012-03-06
2012-03-07
2012-03-08	0	178647	0
2012-03-09
2012-03-10	0	216265	0
2012-03-11
2012-03-12	0	174161	0
2012-03-13
2012-03-14
2012-03-15	0	200195	0
2012-03-16
2012-03-17	0	168024	0
2012-03-18
2012-03-19	0	98280	0
2012-03-20
2012-03-21
2012-03-22	0	79435.3	0
2012-03-23
2012-03-24	0	81940.6	0
2012-03-25
2012-03-26	0	79400	0
2012-03-27
2012-03-28
2012-03-29	0	108775	0
2012-03-30
2012-03-31	0	167420	0
2012-04-01
2012-04-02	0	171817	0
2012-04-03
2012-04-04
2012-04-05	0	162210	0
2012-04-06
2012-04-07	0	127076	0
2012-04-08
2012-04-09	0	80992.2	0
2012-04-10
2012-04-11
2012-04-12	0	97180.7	0
2012-04-13
2012-04-14	0	170938	0
2012-04-15
2012-04-16	0	136552	0
2012-04-17
2012-04-18
2012-04-19	0	90988.2	0
2012-04-20
2012-04-21	0	179870	0
2012-04-22
2012-04-23	0	154619	0
2012-04-24
2012-04-25
2012-04-26	0	60925.7	0
2012-04-27
2012-04-28	0	174377	0
2012-04-29
2012-04-30	0	150202	0
2012-05-01
2012-05-02
2012-05-03	0	116335	0
2012-05-04
2012-05-05	0	136383	0
2012-05-06
2012-05-07	0	66507.8	0
2012-05-08
2012-05-09
2012-05-10	0	99991.8	0
2012-05-11
2012-05-12	0	55737	0
2012-05-13
2012-05-14	0	53398.3	0
2012-05-15
2012-05-16
2012-05-17	0	109385	0
2012-05-18
2012-05-19	0	84840	0
2012-05-20
2012-05-21	0	87718.5	0
2012-05-22
2012-05-23
2012-05-24	0	78234.9	0
2012-05-25
2012-05-26	0	99012.5	0
2012-05-27
2012-05-28
2012-05-29	0	96292.3	0
2012-05-30
2012-05-31	0	75748.5	0
2012-06-01
2012-06-02	0	87147.7	0
2012-06-03
2012-06-04	0	108566	0
2012-06-05
2012-06-06
2012-06-07	0	81551.9	0
2012-06-08
2012-06-09	0	96466.2	0
2012-06-10
2012-06-11	0	125367	0
2012-06-12
2012-06-13
2012-06-14	0	135440	0
2012-06-15
2012-06-16	0	74142.2	0
2012-06-17
2012-06-18	0	88592.8	0
2012-06-19
2012-06-20
2012-06-21	0	84521.2	0
2012-06-22
2012-06-23	0	65962.7	0
2012-06-24
2012-06-25	0	36355.6	0
2012-06-26
2012-06-27
2012-06-28	0	45799.8	0
2012-06-29
2012-06-30	0	77394.3	0
2012-07-01
2012-07-02	0	46331.4	0
2012-07-03
2012-07-04
2012-07-05	0	101801	0
2012-07-06
2012-07-07	0	116010	0
2012-07-08
2012-07-09
2012-07-10
2012-07-11
2012-07-12	0	19126.7	0
2012-07-13
2012-07-14	14819.7	14819.7	15745.9
2012-07-15
2012-07-16	13208.9	13208.9	47056.7
2012-07-17
2012-07-18
2012-07-19
2012-07-20
2012-07-21	15764.6	15764.6	53205.6
2012-07-22
2012-07-23	15442.7	15442.7	28955
2012-07-24
2012-07-25
2012-07-26
2012-07-27
2012-07-28	14284.9	14284.9	24998.6
2012-07-29
2012-07-30	14080.9	14080.9	12320.8
2012-07-31
2012-08-01
2012-08-02
2012-08-03
2012-08-04
2012-08-05	0	0	0
2012-08-06	0	0	0
2012-08-07
2012-08-08
2012-08-09	10885.7	11723.1	0
2012-08-10
2012-08-11	15618.3	15618.3	96638.4
2012-08-12
2012-08-13	15210.7	15210.7	39928
2012-08-14
2012-08-15
2012-08-16
2012-08-17
2012-08-18	15135.1	13243.2	0
2012-08-19
2012-08-20	14397.3	14397.3	13497.5
2012-08-21
2012-08-22
2012-08-23	14582.2	14582.2	114835
2012-08-24
2012-08-25	13386.4	13386.4	0
2012-08-26
2012-08-27	16038.2	16038.2	63150.5
2012-08-28
2012-08-29
2012-08-30	15150.3	15150.3	83326.8
2012-08-31
2012-09-01	16240	16240	7105
2012-09-02
2012-09-03	11951.8	11951.8	48554.2
2012-09-04
2012-09-05
2012-09-06	15197.4	15197.4	93084.3
2012-09-07
2012-09-08	15384.4	15384.4	15384.4
2012-09-09
2012-09-10	14382.2	14382.2	898.889
2012-09-11
2012-09-12
2012-09-13	15363.5	15363.5	42249.5
2012-09-14
2012-09-15	7206.98	6692.19	0
2012-09-16
2012-09-17	15528.9	15528.9	70850.6
2012-09-18
2012-09-19
2012-09-20	13277.8	12171.3	0
2012-09-21
2012-09-22	15937.6	15937.6	64746.6
2012-09-23
2012-09-24	14151.1	14151.1	42453.3
2012-09-25
2012-09-26
2012-09-27	16044.5	16044.5	23063.9
2012-09-28
2012-09-29	14377.3	13271.3	0
2012-09-30

## Sheet: Adult traps data
Trap_name	Lat	Long	Area	DATE_SET_UP	DATE_COLLECTED	Days_Trapping	Trap_Recoverd	Males_Ae_aegypti	Females_Ae_aegypti	Male_Culex	Female_Culex	Culex	Trap_Type	Male_Unmarked	Female_Unmarked	Male_M_1	Female_M_1	Male_M_2	Female_M_2	Male_M_3	Female_M_3	Male_M_4	Female_M_4
D1RF1	-40.4797	-9.45005	B/A	NA	2011-05-24		1	2	1			0	Aspiration	2	1	0	0
D1RF2	-40.4802	-9.45052	B/A	NA	2011-05-24		1	2	5			0	Aspiration	2	5	0	0
D1RF3	-40.4796	-9.45077	B/A	NA	2011-05-24		1	7	9			0	Aspiration	6	9	1	0
D1RF4	-40.479	-9.45127	B/A	NA	2011-05-24		1	1	0			0	Aspiration	1	0	0	0
D1RF5	-40.4797	-9.45158	B/A	NA	2011-05-24		1	18	4			0	Aspiration	9	4	9	0
D1RF6	-40.4805	-9.45121	B/A	NA	2011-05-24		1	2	0			0	Aspiration	2	0	0	0
D1RF7	-40.4809	-9.45159	B/A	NA	2011-05-24		1	1	1			0	Aspiration	1	1	0	0
D1RF8	-40.4812	-9.45188	B/A	NA	2011-05-24		1	1	1			0	Aspiration	1	1	0	0
D1RF9	-40.4815	-9.45304	B/A	NA	2011-05-24		1	6	1			0	Aspiration	3	1	3	0
D1RF10	-40.4806	-9.45212	B/A	NA	2011-05-24		1	1	0			0	Aspiration	0	0	1	0
D1RF11	-40.4811	-9.45298	B/A	NA	2011-05-24		1	5	0			0	Aspiration	2	0	3	0
D1RF12	-40.4805	-9.45291	B/A	NA	2011-05-24		1	12	0			0	Aspiration	3	0	9	0
D1RF13	-40.4802	-9.4525	B/A	NA	2011-05-24		1	13	2			0	Aspiration	3	2	10	0
D1RF14	-40.4792	-9.45326	B/A	NA	2011-05-24		1	20	0			0	Aspiration	2	0	18	0
D1RF15	-40.4794	-9.45278	B/A	NA	2011-05-24		1	15	4			0	Aspiration	15	4	0	0
D1RF16	-40.4788	-9.45391	B/A	NA	2011-05-24		1	3	1			0	Aspiration	2	1	1	0
D1RF17	-40.4785	-9.45374	B/A	NA	2011-05-24		1	0	0			0	Aspiration	0	0	0	0
D1RF18	-40.4779	-9.45402	B/A	NA	2011-05-24		1	2	3			0	Aspiration	2	3	0	0
D1RF19	-40.4776	-9.45386	B/A	NA	2011-05-24		1	1	2			0	Aspiration	1	2	0	0
D1RF20	-40.4793	-9.45248	B/A	NA	2011-05-24		1	5	2			0	Aspiration	0	2	5	0
D1RF21	-40.4836	-9.4458	U	NA	2011-05-24		1	0	1			0	Aspiration	0	1	0	0
D1RF22	-40.4826	-9.44639	U	NA	2011-05-24		1	0	3			0	Aspiration	0	3	0	0
D1RF23	-40.4839	-9.44731	U	NA	2011-05-24		1	0	0			0	Aspiration	0	0	0	0
D1RF24	-40.4825	-9.4457	U	NA	2011-05-24		1	3	2			0	Aspiration	3	2	0	0
D1RF25	-40.4841	-9.4447	U	NA	2011-05-24		1	0	2			0	Aspiration	0	2	0	0
D2RF1	-40.4794	-9.45054	B/A	NA	2011-05-25		1	10	2			0	Aspiration	1	2	9	0
D2RF2	-40.48	-9.45036	B/A	NA	2011-05-25		1	7	4			0	Aspiration	7	4	0	0
D2RF3	-40.4797	-9.45136	B/A	NA	2011-05-25		1	1	1			0	Aspiration	1	1	0	0
D2RF4	-40.479	-9.45136	B/A	NA	2011-05-25		1	10	5			0	Aspiration	10	5	0	0
D2RF5	-40.48	-9.45177	B/A	NA	2011-05-25		1	1	2			0	Aspiration	0	2	1	0
D2RF6	-40.4803	-9.45149	B/A	NA	2011-05-25		1	8	1			0	Aspiration	5	1	3	0
D2RF7	-40.481	-9.45151	B/A	NA	2011-05-25		1	1	2			0	Aspiration	1	2	0	0
D2RF8	-40.4815	-9.45219	B/A	NA	2011-05-25		1	0	0			0	Aspiration	0	0	0	0
D2RF9	-40.481	-9.45201	B/A	NA	2011-05-25		1	4	0			0	Aspiration	3	0	1	0
D2RF10	-40.4809	-9.45228	B/A	NA	2011-05-25		1	10	0			0	Aspiration	3	0	7	0
D2RF11	-40.4805	-9.45321	B/A	NA	2011-05-25		1	59	1			0	Aspiration	54	1	5	0
D2RF12	-40.4799	-9.45316	B/A	NA	2011-05-25		1	1	0			0	Aspiration	1	0	0	0
D2RF13	-40.48	-9.45273	B/A	NA	2011-05-25		1	0	0			0	Aspiration	0	0	0	0
D2RF14	-40.4794	-9.45301	B/A	NA	2011-05-25		1	20	12			0	Aspiration	18	12	2	0
D2RF15	-40.4797	-9.45244	B/A	NA	2011-05-25		1	13	5			0	Aspiration	12	5	1	0
D2RF16	-40.479	-9.45382	B/A	NA	2011-05-25		1	1	2			0	Aspiration	1	2	0	0
D2RF17	-40.4786	-9.45359	B/A	NA	2011-05-25		1	2	0			0	Aspiration	2	0	0	0
D2RF18	-40.478	-9.45393	B/A	NA	2011-05-25		1	0	0			0	Aspiration	0	0	0	0
D2RF19	-40.4777	-9.45346	B/A	NA	2011-05-25		1	0	0			0	Aspiration	0	0	0	0
D2RF20	-40.4794	-9.45229	B/A	NA	2011-05-25		1	0	2			0	Aspiration	0	2	0	0
D2RF21	-40.4837	-9.44551	U	NA	2011-05-25		1	0	6			0	Aspiration	0	6	0	0
D2RF22	-40.4833	-9.44635	U	NA	2011-05-25		1	0	0			0	Aspiration	0	0	0	0
D2RF23	-40.4828	-9.44708	U	NA	2011-05-25		1	1	1			0	Aspiration	1	1	0	0
D2RF24	-40.4831	-9.44495	U	NA	2011-05-25		1	1	1			0	Aspiration	1	1	0	0
D2RF25	-40.4848	-9.4448	U	NA	2011-05-25		1	0	0			0	Aspiration	0	0	0	0
D3RF1	-40.4794	-9.45048	B/A	NA	2011-05-26		1	5	3			0	Aspiration	5	3	0	0
D3RF2	-40.4799	-9.45019	B/A	NA	2011-05-26		1	0	1			0	Aspiration	0	1	0	0
D3RF3	-40.4795	-9.45136	B/A	NA	2011-05-26		1	0	1			0	Aspiration	0	1	0	0
D3RF4	-40.4789	-9.45164	B/A	NA	2011-05-26		1	4	7			0	Aspiration	4	7	0	0
D3RF5	-40.4799	-9.45181	B/A	NA	2011-05-26		1	1	10			0	Aspiration	1	10	0	0
D3RF6	-40.4802	-9.45151	B/A	NA	2011-05-26		1	5	1			0	Aspiration	3	1	2	0
D3RF7	-40.4809	-9.45142	B/A	NA	2011-05-26		1	0	0			0	Aspiration	0	0	0	0
D3RF8	-40.4818	-9.45252	B/A	NA	2011-05-26		1	0	1			0	Aspiration	0	1	0	0
D3RF9	-40.4818	-9.45307	B/A	NA	2011-05-26		1	0	3			0	Aspiration	0	3	0	0
D3RF10	-40.4807	-9.45248	B/A	NA	2011-05-26		1	0	0			0	Aspiration	0	0	0	0
D3RF11	-40.4807	-9.45336	B/A	NA	2011-05-26		1	1	2			0	Aspiration	1	2	0	0
D3RF12	-40.4806	-9.45274	B/A	NA	2011-05-26		1	0	0			0	Aspiration	0	0	0	0
D3RF13	-40.4799	-9.45294	B/A	NA	2011-05-26		1	0	2			0	Aspiration	0	2	0	0
D3RF14	-40.4798	-9.45262	B/A	NA	2011-05-26		1	30	7			0	Aspiration	29	7	1	0
D3RF15	-40.4799	-9.45217	B/A	NA	2011-05-26		1	7	6			0	Aspiration	6	6	1	0
D3RF16	-40.4789	-9.45387	B/A	NA	2011-05-26		1	3	5			0	Aspiration	2	5	1	0
D3RF17	-40.4787	-9.45352	B/A	NA	2011-05-26		1	4	2			0	Aspiration	4	2	0	0
D3RF18	-40.4783	-9.45361	B/A	NA	2011-05-26		1	1	2			0	Aspiration	0	2	1	0
D3RF19	-40.478	-9.45374	B/A	NA	2011-05-26		1	1	0			0	Aspiration	1	0	0	0
D3RF20	-40.4794	-9.45234	B/A	NA	2011-05-26		1	0	2			0	Aspiration	0	2	0	0
D3RF21	-40.4844	-9.44655	U	NA	2011-05-26		1	0	1			0	Aspiration	0	1	0	0
D3RF22	-40.483	-9.44687	U	NA	2011-05-26		1	0	2			0	Aspiration	0	2	0	0
D3RF23	-40.4822	-9.44716	U	NA	2011-05-26		1	0	1			0	Aspiration	0	1	0	0
D3RF24	-40.4811	-9.44599	U	NA	2011-05-26		1	0	0			0	Aspiration	0	0	0	0
D3RF25	-40.4847	-9.44419	U	NA	2011-05-26		1	0	0			0	Aspiration	0	0	0	0
D4RF1	-40.4794	-9.45058	B/A	NA	2011-05-27		1	0	0			0	Aspiration	0	0	0	0	0	0
D4RF2			B/A	NA	2011-05-27		1	1	7			0	Aspiration	1	7	0	0	0	0
D4RF3	-40.4795	-9.45082	B/A	NA	2011-05-27		1	0	0			0	Aspiration	0	0	0	0	0	0
D4RF4	-40.4789	-9.45142	B/A	NA	2011-05-27		1	0	0			0	Aspiration	0	0	0	0	0	0
D4RF5	-40.4799	-9.45185	B/A	NA	2011-05-27		1	0	2			0	Aspiration	0	2	0	0	0	0
D4RF6	-40.4801	-9.45166	B/A	NA	2011-05-27		1	1	1			0	Aspiration	1	1	0	0	0	0
D4RF7	-40.4808	-9.45128	B/A	NA	2011-05-27		1	8	0			0	Aspiration	2	0	0	0	6	0
D4RF8	-40.4812	-9.45173	B/A	NA	2011-05-27		1	0	0			0	Aspiration	0	0	0	0	0	0
D4RF9	-40.4812	-9.45232	B/A	NA	2011-05-27		1	6	4			0	Aspiration	1	4	0	0	5	0
D4RF10	-40.4808	-9.45263	B/A	NA	2011-05-27		1	3	10			0	Aspiration	3	10	0	0	0	0
D4RF11	-40.4813	-9.45303	B/A	NA	2011-05-27		1	0	0			0	Aspiration	0	0	0	0	0	0
D4RF12	-40.4801	-9.45302	B/A	NA	2011-05-27		1	1	0			0	Aspiration	1	0	0	0	0	0
D4RF13	-40.4797	-9.45308	B/A	NA	2011-05-27		1	1	1			0	Aspiration	1	1	0	0	0	0
D4RF14	-40.4801	-9.45228	B/A	NA	2011-05-27		1	6	0			0	Aspiration	1	0	0	0	5	0
D4RF15	-40.4798	-9.4523	B/A	NA	2011-05-27		1	0	1			0	Aspiration	0	1	0	0	0	0
D4RF16	-40.4796	-9.45369	B/A	NA	2011-05-27		1	0	0			0	Aspiration	0	0	0	0	0	0
D4RF17	-40.4782	-9.45401	B/A	NA	2011-05-27		1	12	25			0	Aspiration	11	25	0	0	1	0
D4RF18	-40.4781	-9.45375	B/A	NA	2011-05-27		1	1	1			0	Aspiration	0	1	0	0	1	0
D4RF19	-40.4777	-9.45371	B/A	NA	2011-05-27		1	0	0			0	Aspiration	0	0	0	0	0	0
D4RF20	-40.4793	-9.45243	B/A	NA	2011-05-27		1	1	2			0	Aspiration	1	2	0	0	0	0
D4RF21	-40.4841	-9.44606	U	NA	2011-05-27		1	0	0			0	Aspiration	0	0	0	0	0	0
D4RF22	-40.4833	-9.44571	U	NA	2011-05-27		1	0	0			0	Aspiration	0	0	0	0	0	0
D4RF23	-40.4825	-9.44725	U	NA	2011-05-27		1	1	1			0	Aspiration	0	1	0	0	1	0
D4RF24	-40.4829	-9.44539	U	NA	2011-05-27		1	0	0			0	Aspiration	0	0	0	0	0	0
D4RF25	-40.4837	-9.445	U	NA	2011-05-27		1	0	0			0	Aspiration	0	0	0	0	0	0
D5RF1	-40.4795	-9.45039	B/A	NA	2011-05-28		1	0	1			0	Aspiration	0	1	0	0	0	0
D5RF2	-40.4798	-9.45031	B/A	NA	2011-05-28		1	1	0			0	Aspiration	1	0	0	0	0	0
D5RF3	-40.4794	-9.45111	B/A	NA	2011-05-28		1	1	1			0	Aspiration	0	1	0	0	1	0
D5RF4	-40.4789	-9.45139	B/A	NA	2011-05-28		1	1	0			0	Aspiration	1	0	0	0	0	0
D5RF5	-40.4798	-9.4519	B/A	NA	2011-05-28		1	2	6			0	Aspiration	2	6	0	0	0	0
D5RF6	-40.4802	-9.45161	B/A	NA	2011-05-28		1	0	0			0	Aspiration	0	0	0	0	0	0
D5RF7	-40.4808	-9.45172	B/A	NA	2011-05-28		1	0	0			0	Aspiration	0	0	0	0	0	0
D5RF8	-40.4813	-9.45198	B/A	NA	2011-05-28		1	2	0			0	Aspiration	1	0	0	0	1	0
D5RF9	-40.4812	-9.45226	B/A	NA	2011-05-28		1	0	1			0	Aspiration	0	1	0	0	0	0
D5RF10	-40.481	-9.45248	B/A	NA	2011-05-28		1	0	1			0	Aspiration	0	1	0	0	0	0
D5RF11	-40.4804	-9.45324	B/A	NA	2011-05-28		1	0	0			0	Aspiration	0	0	0	0	0	0
D5RF12	-40.4803	-9.45301	B/A	NA	2011-05-28		1	1	0			0	Aspiration	0	0	0	0	1	0
D5RF13	-40.4803	-9.45238	B/A	NA	2011-05-28		1	2	0			0	Aspiration	0	0	1	0	1	0
D5RF14	-40.4797	-9.45274	B/A	NA	2011-05-28		1	7	0			0	Aspiration	3	0	0	0	4	0
D5RF15	-40.4795	-9.45265	B/A	NA	2011-05-28		1	8	7			0	Aspiration	8	7	0	0	0	0
D5RF16	-40.4799	-9.45358	B/A	NA	2011-05-28		1	1	0			0	Aspiration	1	0	0	0	0	0
D5RF17	-40.4789	-9.45359	B/A	NA	2011-05-28		1	0	0			0	Aspiration	0	0	0	0	0	0
D5RF18	-40.4785	-9.45324	B/A	NA	2011-05-28		1	0	0			0	Aspiration	0	0	0	0	0	0
D5RF19	-40.4782	-9.45342	B/A	NA	2011-05-28		1	2	2			0	Aspiration	1	2	1	0	0	0
D5RF20	-40.4794	-9.45237	B/A	NA	2011-05-28		1	0	0			0	Aspiration	0	0	0	0	0	0
D5RF21			U	NA	2011-05-28		0	0	0			0	Aspiration
D5RF22			U	NA	2011-05-28		0	0	0			0	Aspiration
D5RF23			U	NA	2011-05-28		0	0	0			0	Aspiration
D5RF24			U	NA	2011-05-28		0	0	0			0	Aspiration
D5RF25			U	NA	2011-05-28		0	0	0			0	Aspiration
D6RF1	-40.4794	-9.44987	B/A	NA	2011-05-29		1	0	0			0	Aspiration	0	0	0	0	0	0	0	0
D6RF2	-40.4804	-9.45074	B/A	NA	2011-05-29		1	0	0			0	Aspiration	0	0	0	0	0	0	0	0
D6RF3	-40.4793	-9.45131	B/A	NA	2011-05-29		1	8	0			0	Aspiration	0	0	0	0	1	0	7	0
D6RF4	-40.4792	-9.45097	B/A	NA	2011-05-29		1	0	0			0	Aspiration	0	0	0	0	0	0	0	0
D6RF5	-40.4795	-9.45152	B/A	NA	2011-05-29		1	7	0			0	Aspiration	2	0	0	0	0	0	5	0
D6RF6	-40.4805	-9.45096	B/A	NA	2011-05-29		1	0	2			0	Aspiration	0	2	0	0	0	0	0	0
D6RF7	-40.4807	-9.45178	B/A	NA	2011-05-29		1	0	0			0	Aspiration	0	0	0	0	0	0	0	0
D6RF8	-40.4819	-9.45301	B/A	NA	2011-05-29		1	0	0			0	Aspiration	0	0	0	0	0	0	0	0
D6RF9	-40.4811	-9.45209	B/A	NA	2011-05-29		1	0	0			0	Aspiration	0	0	0	0	0	0	0	0
D6RF10	-40.481	-9.45256	B/A	NA	2011-05-29		1	0	0			0	Aspiration	0	0	0	0	0	0	0	0
D6RF11	-40.4803	-9.4533	B/A	NA	2011-05-29		1	0	0			0	Aspiration	0	0	0	0	0	0	0	0
D6RF12	-40.4804	-9.45296	B/A	NA	2011-05-29		1	7	0			0	Aspiration	0	0	0	0	3	0	4	0
D6RF13			B/A	NA	2011-05-29		1	0	0			0	Aspiration	0	0	0	0	0	0	0	0
D6RF14	-40.4796	-9.45277	B/A	NA	2011-05-29		1	0	0			0	Aspiration	0	0	0	0	0	0	0	0
D6RF15	-40.4793	-9.45286	B/A	NA	2011-05-29		1	5	6			0	Aspiration	5	6	0	0	0	0	0	0
D6RF16	-40.4797	-9.4537	B/A	NA	2011-05-29		1	0	0			0	Aspiration	0	0	0	0	0	0	0	0
D6RF17	-40.4784	-9.45386	B/A	NA	2011-05-29		1	1	0			0	Aspiration	0	0	0	0	0	0	1	0
D6RF18	-40.4783	-9.45354	B/A	NA	2011-05-29		1	0	4			0	Aspiration	0	4	0	0	0	0	0	0
D6RF19	-40.4779	-9.45326	B/A	NA	2011-05-29		1	0	1			0	Aspiration	0	1	0	0	0	0	0	0
D6RF20	-40.4793	-9.45248	B/A	NA	2011-05-29		1	9	7			0	Aspiration	9	7	0	0	0	0	0	0
D6RF21			U	NA	2011-05-29		0	0	0			0	Aspiration
D6RF22			U	NA	2011-05-29		0	0	0			0	Aspiration
D6RF23			U	NA	2011-05-29		0	0	0			0	Aspiration
D6RF24			U	NA	2011-05-29		0	0	0			0	Aspiration
D6RF25			U	NA	2011-05-29		0	0	0			0	Aspiration
D7RF1	-40.4796	-9.45003	B/A	NA	2011-05-30		1	0	0			0	Aspiration	0	0	0	0	0	0	0	0
D7RF2	-40.4801	-9.45046	B/A	NA	2011-05-30		1	1	4			0	Aspiration	1	4	0	0	0	0	0	0
D7RF3	-40.4797	-9.45082	B/A	NA	2011-05-30		1	0	0			0	Aspiration	0	0	0	0	0	0	0	0
D7RF4	-40.4789	-9.45148	B/A	NA	2011-05-30		1	1	0			0	Aspiration	1	0	0	0	0	0	0	0
D7RF5	-40.4797	-9.45202	B/A	NA	2011-05-30		1	2	2			0	Aspiration	2	2	0	0	0	0	0	0
D7RF6	-40.48	-9.45167	B/A	NA	2011-05-30		1	3	1			0	Aspiration	1	1	0	0	0	0	2	0
D7RF7	-40.4808	-9.45136	B/A	NA	2011-05-30		1	1	1			0	Aspiration	0	1	0	0	1	0	0	0
D7RF8	-40.4816	-9.45238	B/A	NA	2011-05-30		1	0	0			0	Aspiration	0	0	0	0	0	0	0	0
D7RF9	-40.4816	-9.45308	B/A	NA	2011-05-30		1	4	1			0	Aspiration	3	1	0	0	0	0	1	0
D7RF10	-40.4806	-9.45231	B/A	NA	2011-05-30		1	1	0			0	Aspiration	1	0	0	0	0	0	0	0
D7RF11	-40.4813	-9.45317	B/A	NA	2011-05-30		1	0	0			0	Aspiration	0	0	0	0	0	0	0	0
D7RF12	-40.4806	-9.4529	B/A	NA	2011-05-30		1	1	0			0	Aspiration	0	0	0	0	0	0	1	0
D7RF13	-40.4802	-9.45257	B/A	NA	2011-05-30		1	1	2			0	Aspiration	1	2	0	0	0	0	0	0
D7RF14	-40.4798	-9.45257	B/A	NA	2011-05-30		1	2	0			0	Aspiration	1	0	0	0	1	0	0	0
D7RF15	-40.4796	-9.45251	B/A	NA	2011-05-30		1	3	1			0	Aspiration	2	1	0	0	1	0	0	0
D7RF16	-40.4795	-9.45371	B/A	NA	2011-05-30		1	0	1			0	Aspiration	0	1	0	0	0	0	0	0
D7RF17	-40.4786	-9.45365	B/A	NA	2011-05-30		1	2	0			0	Aspiration	0	0	0	0	1	0	1	0
D7RF18	-40.4784	-9.4534	B/A	NA	2011-05-30		1	0	0			0	Aspiration	0	0	0	0	0	0	0	0
D7RF19	-40.4781	-9.4535	B/A	NA	2011-05-30		1	0	0			0	Aspiration	0	0	0	0	0	0	0	0
D7RF20	-40.4794	-9.4524	B/A	NA	2011-05-30		1	0	0			0	Aspiration	0	0	0	0	0	0	0	0
D7RF21	-40.484	-9.4454	U	NA	2011-05-30		1	0	0			0	Aspiration	0	0	0	0	0	0	0	0
D7RF22	-40.4838	-9.44657	U	NA	2011-05-30		1	0	0			0	Aspiration	0	0	0	0	0	0	0	0
D7RF23	-40.4832	-9.4472	U	NA	2011-05-30		1	0	0			0	Aspiration	0	0	0	0	0	0	0	0
D7RF24	-40.4824	-9.44581	U	NA	2011-05-30		1	0	0			0	Aspiration	0	0	0	0	0	0	0	0
D7RF25	-40.4841	-9.44473	U	NA	2011-05-30		1	11	23			0	Aspiration	11	23	0	0	0	0	0	0
D8RF1	-40.4793	-9.45079	B/A	NA	2011-05-31		1	1	0			0	Aspiration	1	0	0	0	0	0	0	0	0	0
D8RF2	-40.4797	-9.45059	B/A	NA	2011-05-31		1	1	2			0	Aspiration	0	2	0	0	0	0	0	0	1	0
D8RF3	-40.4795	-9.45136	B/A	NA	2011-05-31		1	0	0			0	Aspiration	0	0	0	0	0	0	0	0	0	0
D8RF4	-40.4787	-9.45171	B/A	NA	2011-05-31		1	0	1			0	Aspiration	0	1	0	0	0	0	0	0	0	0
D8RF5	-40.4796	-9.45216	B/A	NA	2011-05-31		1	6	3			0	Aspiration	3	3	0	0	0	0	0	0	3	0
D8RF6	-40.48	-9.45157	B/A	NA	2011-05-31		1	1	0			0	Aspiration	1	0	0	0	0	0	0	0	0	0
D8RF7	-40.4805	-9.45169	B/A	NA	2011-05-31		1	2	0			0	Aspiration	1	0	0	0	0	0	1	0	0	0
D8RF8	-40.4821	-9.4529	B/A	NA	2011-05-31		1	0	0			0	Aspiration	0	0	0	0	0	0	0	0	0	0
D8RF9	-40.4817	-9.45304	B/A	NA	2011-05-31		1	4	1			0	Aspiration	4	1	0	0	0	0	0	0	0	0
D8RF10	-40.4808	-9.45256	B/A	NA	2011-05-31		1	0	0			0	Aspiration	0	0	0	0	0	0	0	0	0	0
D8RF11	-40.481	-9.45327	B/A	NA	2011-05-31		1	0	1			0	Aspiration	0	1	0	0	0	0	0	0	0	0
D8RF12	-40.4804	-9.45294	B/A	NA	2011-05-31		1	2	0			0	Aspiration	0	0	0	0	0	0	2	0	0	0
D8RF13	-40.4796	-9.45317	B/A	NA	2011-05-31		1	1	0			0	Aspiration	0	0	0	0	0	0	0	0	1	0
D8RF14	-40.4799	-9.45251	B/A	NA	2011-05-31		1	2	2			0	Aspiration	0	2	0	0	0	0	2	0	0	0
D8RF15	-40.4792	-9.45294	B/A	NA	2011-05-31		1	8	9			0	Aspiration	5	9	0	0	0	0	1	0	2	0
D8RF16	-40.48	-9.45359	B/A	NA	2011-05-31		1	4	6			0	Aspiration	2	6	0	0	0	0	2	0	0	0
D8RF17	-40.4788	-9.45345	B/A	NA	2011-05-31		1	0	0			0	Aspiration	0	0	0	0	0	0	0	0	0	0
D8RF18	-40.4787	-9.453	B/A	NA	2011-05-31		1	1	0			0	Aspiration	1	0	0	0	0	0	0	0	0	0
D8RF19	-40.478	-9.45307	B/A	NA	2011-05-31		1	12	6			0	Aspiration	12	6	0	0	0	0	0	0	0	0
D8RF20	-40.4795	-9.45222	B/A	NA	2011-05-31		1	0	0			0	Aspiration	0	0	0	0	0	0	0	0	0	0
D8RF21	-40.4841	-9.4466	U	NA	2011-05-31		1	0	0			0	Aspiration	0	0	0	0	0	0	0	0	0	0
D8RF22	-40.4828	-9.44591	U	NA	2011-05-31		1	0	0			0	Aspiration	0	0	0	0	0	0	0	0	0	0
D8RF23	-40.4841	-9.44701	U	NA	2011-05-31		1	0	0			0	Aspiration	0	0	0	0	0	0	0	0	0	0
D8RF24	-40.4823	-9.44543	U	NA	2011-05-31		1	0	0			0	Aspiration	0	0	0	0	0	0	0	0	0	0
D8RF25	-40.4855	-9.44449	U	NA	2011-05-31		1	0	0			0	Aspiration	0	0	0	0	0	0	0	0	0	0
D9RF1	-40.4794	-9.45064	B/A	NA	2011-06-01		1	4	4			0	Aspiration	4	4	0	0	0	0	0	0	0	0
D9RF2	-40.4803	-9.45065	B/A	NA	2011-06-01		1	2	5			0	Aspiration	2	5	0	0	0	0	0	0	0	0
D9RF3	-40.4798	-9.45105	B/A	NA	2011-06-01		1	0	0			0	Aspiration	0	0	0	0	0	0	0	0	0	0
D9RF4	-40.4787	-9.45177	B/A	NA	2011-06-01		1	0	0			0	Aspiration	0	0	0	0	0	0	0	0	0	0
D9RF5	-40.4797	-9.45207	B/A	NA	2011-06-01		1	0	7			0	Aspiration	0	7	0	0	0	0	0	0	0	0
D9RF6	-40.4805	-9.45096	B/A	NA	2011-06-01		1	0	0			0	Aspiration	0	0	0	0	0	0	0	0	0	0
D9RF7	-40.4806	-9.4515	B/A	NA	2011-06-01		1	0	0			0	Aspiration	0	0	0	0	0	0	0	0	0	0
D9RF8	-40.482	-9.45294	B/A	NA	2011-06-01		1	1	0			0	Aspiration	0	0	0	0	0	0	0	0	1	0
D9RF9	-40.4813	-9.45206	B/A	NA	2011-06-01		1	1	2			0	Aspiration	0	2	0	0	0	0	0	0	1	0
D9RF10	-40.4805	-9.45215	B/A	NA	2011-06-01		1	1	1			0	Aspiration	0	1	0	0	0	0	0	0	1	0
D9RF11	-40.4804	-9.45346	B/A	NA	2011-06-01		1	0	0			0	Aspiration	0	0	0	0	0	0	0	0	0	0
D9RF12	-40.4798	-9.4532	B/A	NA	2011-06-01		1	0	1			0	Aspiration	0	1	0	0	0	0	0	0	0	0
D9RF13	-40.4798	-9.45302	B/A	NA	2011-06-01		1	1	0			0	Aspiration	0	0	0	0	0	0	0	0	1	0
D9RF14	-40.48	-9.45242	B/A	NA	2011-06-01		1	0	2			0	Aspiration	0	2	0	0	0	0	0	0	0	0
D9RF15	-40.4796	-9.45258	B/A	NA	2011-06-01		1	3	1			0	Aspiration	3	1	0	0	0	0	0	0	0	0
D9RF16	-40.4792	-9.45374	B/A	NA	2011-06-01		1	0	0			0	Aspiration	0	0	0	0	0	0	0	0	0	0
D9RF17	-40.4789	-9.45326	B/A	NA	2011-06-01		1	0	0			0	Aspiration	0	0	0	0	0	0	0	0	0	0
D9RF18			B/A	NA	2011-06-01		1	0	1			0	Aspiration	0	1	0	0	0	0	0	0	0	0
D9RF19	-40.4779	-9.45381	B/A	NA	2011-06-01		1	2	1			0	Aspiration	2	1	0	0	0	0	0	0	0	0
D9RF20	-40.4792	-9.45254	B/A	NA	2011-06-01		1	0	1			0	Aspiration	0	1	0	0	0	0	0	0	0	0
D9RF21	-40.4836	-9.44539	U	NA	2011-06-01		1	0	0			0	Aspiration	0	0	0	0	0	0	0	0	0	0
D9RF22	-40.4827	-9.44649	U	NA	2011-06-01		1	0	0			0	Aspiration	0	0	0	0	0	0	0	0	0	0
D9RF23	-40.4823	-9.44699	U	NA	2011-06-01		1	0	1			0	Aspiration	0	1	0	0	0	0	0	0	0	0
D9RF24	-40.4821	-9.44618	U	NA	2011-06-01		1	0	0			0	Aspiration	0	0	0	0	0	0	0	0	0	0
D9RF25	-40.4845	-9.44479	U	NA	2011-06-01		1	0	0			0	Aspiration	0	0	0	0	0	0	0	0	0	0
D10RF1	-40.4797	-9.45018	B/A	NA	2011-06-02		1	0	0			0	Aspiration	0	0	0	0	0	0	0	0	0	0
D10RF2	-40.4804	-9.45081	B/A	NA	2011-06-02		1	21	6			0	Aspiration	21	6	0	0	0	0	0	0	0	0
D10RF3	-40.4795	-9.45089	B/A	NA	2011-06-02		1	0	0			0	Aspiration	0	0	0	0	0	0	0	0	0	0
D10RF4	-40.4791	-9.45109	B/A	NA	2011-06-02		1	1	1			0	Aspiration	1	1	0	0	0	0	0	0	0	0
D10RF5	-40.4796	-9.45155	B/A	NA	2011-06-02		1	2	0			0	Aspiration	1	0	0	0	0	0	0	0	1	0
D10RF6	-40.4799	-9.45148	B/A	NA	2011-06-02		1	0	0			0	Aspiration	0	0	0	0	0	0	0	0	0	0
D10RF7	-40.4804	-9.45197	B/A	NA	2011-06-02		1	0	0			0	Aspiration	0	0	0	0	0	0	0	0	0	0
D10RF8	-40.4818	-9.45287	B/A	NA	2011-06-02		1	2	2			0	Aspiration	2	2	0	0	0	0	0	0	0	0
D10RF9	-40.4815	-9.45314	B/A	NA	2011-06-02		1	0	0			0	Aspiration	0	0	0	0	0	0	0	0	0	0
D10RF10	-40.4805	-9.45219	B/A	NA	2011-06-02		1	0	0			0	Aspiration	0	0	0	0	0	0	0	0	0	0
D10RF11	-40.4808	-9.45311	B/A	NA	2011-06-02		1	1	0			0	Aspiration	1	0	0	0	0	0	0	0	0	0
D10RF12	-40.4804	-9.45254	B/A	NA	2011-06-02		1	2	2			0	Aspiration	2	2	0	0	0	0	0	0	0	0
D10RF13	-40.4799	-9.45288	B/A	NA	2011-06-02		1	1	0			0	Aspiration	1	0	0	0	0	0	0	0	0	0
D10RF14	-40.48	-9.45209	B/A	NA	2011-06-02		1	0	0			0	Aspiration	0	0	0	0	0	0	0	0	0	0
D10RF15	-40.4795	-9.45355	B/A	NA	2011-06-02		1	3	1			0	Aspiration	2	1	0	0	0	0	0	0	1	0
D10RF16	-40.4789	-9.45335	B/A	NA	2011-06-02		1	4	4			0	Aspiration	4	4	0	0	0	0	0	0	0	0
D10RF17	-40.4786	-9.45321	B/A	NA	2011-06-02		1	0	0			0	Aspiration	0	0	0	0	0	0	0	0	0	0
D10RF18	-40.4784	-9.45347	B/A	NA	2011-06-02		1	1	1			0	Aspiration	1	1	0	0	0	0	0	0	0	0
D10RF19	-40.478	-9.45366	B/A	NA	2011-06-02		1	0	0			0	Aspiration	0	0	0	0	0	0	0	0	0	0
D10RF20	-40.4792	-9.45259	B/A	NA	2011-06-02		1	1	1			0	Aspiration	1	1	0	0	0	0	0	0	0	0
D10RF21	-40.4838	-9.44604	U	NA	2011-06-02		1	0	0			0	Aspiration	0	0	0	0	0	0	0	0	0	0
D10RF22	-40.4826	-9.44608	U	NA	2011-06-02		1	1	4			0	Aspiration	1	4	0	0	0	0	0	0	0	0
D10RF23	-40.4837	-9.4475	U	NA	2011-06-02		1	0	0			0	Aspiration	0	0	0	0	0	0	0	0	0	0
D10RF24	-40.4833	-9.44482	U	NA	2011-06-02		1	0	0			0	Aspiration	0	0	0	0	0	0	0	0	0	0
D10RF25	-40.4843	-9.44499	U	NA	2011-06-02		1	1	1			0	Aspiration	1	1	0	0	0	0	0	0	0	0
D11RF1	-40.4796	-9.45024	B/A	NA	2011-06-03		1	1	0			0	Aspiration	1	0	0	0	0	0	0	0	0	0
D11RF2	-40.4802	-9.45058	B/A	NA	2011-06-03		1	0	4			0	Aspiration	0	4	0	0	0	0	0	0	0	0
D11RF3	-40.4798	-9.45086	B/A	NA	2011-06-03		1	0	0			0	Aspiration	0	0	0	0	0	0	0	0	0	0
D11RF4	-40.4787	-9.45187	B/A	NA	2011-06-03		1	3	0			0	Aspiration	3	0	0	0	0	0	0	0	0	0
D11RF5	-40.4798	-9.45196	B/A	NA	2011-06-03		1	3	0			0	Aspiration	3	0	0	0	0	0	0	0	0	0
D11RF6	-40.4803	-9.45142	B/A	NA	2011-06-03		1	5	1			0	Aspiration	4	1	0	0	0	0	0	0	1	0
D11RF7	-40.4806	-9.45188	B/A	NA	2011-06-03		1	0	0			0	Aspiration	0	0	0	0	0	0	0	0	0	0
D11RF8	-40.4815	-9.45228	B/A	NA	2011-06-03		1	1	0			0	Aspiration	1	0	0	0	0	0	0	0	0	0
D11RF9	-40.4814	-9.45256	B/A	NA	2011-06-03		1	0	4			0	Aspiration	0	4	0	0	0	0	0	0	0	0
D11RF10	-40.4806	-9.45223	B/A	NA	2011-06-03		1	1	0			0	Aspiration	0	0	0	0	0	0	0	0	1	0
D11RF11	-40.4809	-9.45309	B/A	NA	2011-06-03		1	0	0			0	Aspiration	0	0	0	0	0	0	0	0	0	0
D11RF12	-40.4805	-9.4526	B/A	NA	2011-06-03		1	10	1			0	Aspiration	9	1	0	0	0	0	0	0	1	0
D11RF13	-40.4804	-9.45234	B/A	NA	2011-06-03		1	3	3			0	Aspiration	2	3	0	0	0	0	0	0	1	0
D11RF14	-40.4798	-9.45257	B/A	NA	2011-06-03		1	9	2			0	Aspiration	6	2	0	0	0	0	1	0	2	0
D11RF15	-40.48	-9.45201	B/A	NA	2011-06-03		1	8	2			0	Aspiration	8	2	0	0	0	0	0	0	0	0
D11RF16	-40.4788	-9.45391	B/A	NA	2011-06-03		1	0	2			0	Aspiration	0	2	0	0	0	0	0	0	0	0
D11RF17	-40.4785	-9.45397	B/A	NA	2011-06-03		1	1	0			0	Aspiration	1	0	0	0	0	0	0	0	0	0
D11RF18	-40.4777	-9.45412	B/A	NA	2011-06-03		1	1	0			0	Aspiration	0	0	0	0	0	0	1	0	0	0
D11RF19			B/A	NA	2011-06-03		1	2	6			0	Aspiration	2	6	0	0	0	0	0	0	0	0
D11RF20	-40.4791	-9.4527	B/A	NA	2011-06-03		1	0	0			0	Aspiration	0	0	0	0	0	0	0	0	0	0
D11RF21	-40.4841	-9.4471	U	NA	2011-06-03		1	1	1			0	Aspiration	1	1	0	0	0	0	0	0	0	0
D11RF22	-40.4828	-9.4463	U	NA	2011-06-03		1	0	0			0	Aspiration	0	0	0	0	0	0	0	0	0	0
D11RF23	-40.4838	-9.44731	U	NA	2011-06-03		1	0	0			0	Aspiration	0	0	0	0	0	0	0	0	0	0
D11RF24	-40.4829	-9.44535	U	NA	2011-06-03		1	0	0			0	Aspiration	0	0	0	0	0	0	0	0	0	0
D11RF25	-40.4844	-9.44618	U	NA	2011-06-03		1	0	0			0	Aspiration	0	0	0	0	0	0	0	0	0	0
D12RF1	-40.4794	-9.45054	B/A	NA	2011-06-04		1	1	0			0	Aspiration	1	0	0	0	0	0	0	0	0	0
D12RF2	-40.4799	-9.4503	B/A	NA	2011-06-04		1	0	0			0	Aspiration	0	0	0	0	0	0	0	0	0	0
D12RF3	-40.4796	-9.45077	B/A	NA	2011-06-04		1	0	0			0	Aspiration	0	0	0	0	0	0	0	0	0	0
D12RF4	-40.4792	-9.45088	B/A	NA	2011-06-04		1	1	0			0	Aspiration	1	0	0	0	0	0	0	0	0	0
D12RF5	-40.4796	-9.4521	B/A	NA	2011-06-04		1	0	0			0	Aspiration	0	0	0	0	0	0	0	0	0	0
D12RF6	-40.4802	-9.45151	B/A	NA	2011-06-04		1	4	0			0	Aspiration	4	0	0	0	0	0	0	0	0	0
D12RF7	-40.4804	-9.45176	B/A	NA	2011-06-04		1	2	1			0	Aspiration	2	1	0	0	0	0	0	0	0	0
D12RF8	-40.4814	-9.45214	B/A	NA	2011-06-04		1	0	0			0	Aspiration	0	0	0	0	0	0	0	0	0	0
D12RF9	-40.4811	-9.45218	B/A	NA	2011-06-04		1	0	0			0	Aspiration	0	0	0	0	0	0	0	0	0	0
D12RF10	-40.4807	-9.4524	B/A	NA	2011-06-04		1	0	2			0	Aspiration	0	2	0	0	0	0	0	0	0	0
D12RF11	-40.4802	-9.4533	B/A	NA	2011-06-04		1	5	7			0	Aspiration	5	7	0	0	0	0	0	0	0	0
D12RF12	-40.48	-9.45311	B/A	NA	2011-06-04		1	1	0			0	Aspiration	1	0	0	0	0	0	0	0	0	0
D12RF13	-40.4801	-9.45266	B/A	NA	2011-06-04		1	18	0			0	Aspiration	18	0	0	0	0	0	0	0	0	0
D12RF14	-40.4794	-9.45309	B/A	NA	2011-06-04		1	6	1			0	Aspiration	6	1	0	0	0	0	0	0	0	0
D12RF15	-40.4801	-9.45203	B/A	NA	2011-06-04		1	4	1			0	Aspiration	3	1	0	0	0	0	0	0	1	0
D12RF16	-40.4797	-9.4537	B/A	NA	2011-06-04		1	5	1			0	Aspiration	5	1	0	0	0	0	0	0	0	0
D12RF17	-40.4788	-9.45374	B/A	NA	2011-06-04		1	0	0			0	Aspiration	0	0	0	0	0	0	0	0	0	0
D12RF18	-40.478	-9.45374	B/A	NA	2011-06-04		1	0	1			0	Aspiration	0	1	0	0	0	0	0	0	0	0
D12RF19	-40.4786	-9.45271	B/A	NA	2011-06-04		1	3	1			0	Aspiration	3	1	0	0	0	0	0	0	0	0
D12RF20	-40.4791	-9.45264	B/A	NA	2011-06-04		1	3	0			0	Aspiration	3	0	0	0	0	0	0	0	0	0
D12RF21			U	NA	2011-06-04		0	0	0			0	Aspiration
D12RF22			U	NA	2011-06-04		0	0	0			0	Aspiration
D12RF23			U	NA	2011-06-04		0	0	0			0	Aspiration
D12RF24			U	NA	2011-06-04		0	0	0			0	Aspiration
D12RF25			U	NA	2011-06-04		0	0	0			0	Aspiration
D13RF1	-40.4795	-9.45044	B/A	NA	2011-06-05		1	8	0			0	Aspiration	7	0	0	0	0	0	1	0	0	0
D13RF2	-40.4798	-9.45044	B/A	NA	2011-06-05		1	15	2			0	Aspiration	15	2	0	0	0	0	0	0	0	0
D13RF3	-40.48	-9.45085	B/A	NA	2011-06-05		1	2	1			0	Aspiration	2	1	0	0	0	0	0	0	0	0
D13RF4	-40.4791	-9.45121	B/A	NA	2011-06-05		1	0	1			0	Aspiration	0	1	0	0	0	0	0	0	0	0
D13RF5	-40.4794	-9.4515	B/A	NA	2011-06-05		1	0	0			0	Aspiration	0	0	0	0	0	0	0	0	0	0
D13RF6	-40.4806	-9.45067	B/A	NA	2011-06-05		1	1	2			0	Aspiration	1	2	0	0	0	0	0	0	0	0
D13RF7	-40.4806	-9.45155	B/A	NA	2011-06-05		1	5	1			0	Aspiration	5	1	0	0	0	0	0	0	0	0
D13RF8	-40.4813	-9.45198	B/A	NA	2011-06-05		1	0	1			0	Aspiration	0	1	0	0	0	0	0	0	0	0
D13RF9	-40.4814	-9.45248	B/A	NA	2011-06-05		1	3	1			0	Aspiration	3	1	0	0	0	0	0	0	0	0
D13RF10	-40.481	-9.45275	B/A	NA	2011-06-05		1	2	1			0	Aspiration	2	1	0	0	0	0	0	0	0	0
D13RF11	-40.4802	-9.45345	B/A	NA	2011-06-05		1	10	6			0	Aspiration	10	6	0	0	0	0	0	0	0	0
D13RF12	-40.4797	-9.45325	B/A	NA	2011-06-05		1	8	1			0	Aspiration	8	1	0	0	0	0	0	0	0	0
D13RF13	-40.4794	-9.45335	B/A	NA	2011-06-05		1	18	0			0	Aspiration	18	0	0	0	0	0	0	0	0	0
D13RF14	-40.4801	-9.45228	B/A	NA	2011-06-05		1	1	0			0	Aspiration	1	0	0	0	0	0	0	0	0	0
D13RF15	-40.4799	-9.45217	B/A	NA	2011-06-05		1	1	0			0	Aspiration	1	0	0	0	0	0	0	0	0	0
D13RF16	-40.4789	-9.45387	B/A	NA	2011-06-05		1	10	0			0	Aspiration	10	0	0	0	0	0	0	0	0	0
D13RF17	-40.4787	-9.45388	B/A	NA	2011-06-05		1	8	0			0	Aspiration	8	0	0	0	0	0	0	0	0	0
D13RF18	-40.4783	-9.45361	B/A	NA	2011-06-05		1	0	1			0	Aspiration	0	1	0	0	0	0	0	0	0	0
D13RF19	-40.4785	-9.45279	B/A	NA	2011-06-05		1	2	0			0	Aspiration	2	0	0	0	0	0	0	0	0	0
D13RF20	-40.479	-9.45277	B/A	NA	2011-06-05		1	0	0			0	Aspiration	0	0	0	0	0	0	0	0	0	0
D13RF21			U	NA	2011-06-05		0	0	0			0	Aspiration
D13RF22			U	NA	2011-06-05		0	0	0			0	Aspiration
D13RF23			U	NA	2011-06-05		0	0	0			0	Aspiration
D13RF24			U	NA	2011-06-05		0	0	0			0	Aspiration
D13RF25			U	NA	2011-06-05		0	0	0			0	Aspiration
D14RF1	-40.4796	-9.45003	B/A	NA	2011-06-06		1	0	0			0	Aspiration	0	0	0	0	0	0	0	0	0	0
D14RF2	-40.4801	-9.45046	B/A	NA	2011-06-06		1	1	1			0	Aspiration	1	1	0	0	0	0	0	0	0	0
D14RF3	-40.4794	-9.45111	B/A	NA	2011-06-06		1	1	0			0	Aspiration	1	0	0	0	0	0	0	0	0	0
D14RF4	-40.4787	-9.45171	B/A	NA	2011-06-06		1	1	0			0	Aspiration	1	0	0	0	0	0	0	0	0	0
D14RF5	-40.4797	-9.45207	B/A	NA	2011-06-06		1	0	0			0	Aspiration	0	0	0	0	0	0	0	0	0	0
D14RF6	-40.4805	-9.45121	B/A	NA	2011-06-06		1	0	1			0	Aspiration	0	1	0	0	0	0	0	0	0	0
D14RF7	-40.4804	-9.45206	B/A	NA	2011-06-06		1	0	0			0	Aspiration	0	0	0	0	0	0	0	0	0	0
D14RF8	-40.4817	-9.45247	B/A	NA	2011-06-06		1	0	0			0	Aspiration	0	0	0	0	0	0	0	0	0	0
D14RF9	-40.4816	-9.45308	B/A	NA	2011-06-06		1	1	0			0	Aspiration	1	0	0	0	0	0	0	0	0	0
D14RF10	-40.4807	-9.45248	B/A	NA	2011-06-06		1	0	0			0	Aspiration	0	0	0	0	0	0	0	0	0	0
D14RF11	-40.4806	-9.45318	B/A	NA	2011-06-06		1	0	1			0	Aspiration	0	1	0	0	0	0	0	0	0	0
D14RF12	-40.4807	-9.45287	B/A	NA	2011-06-06		1	1	0			0	Aspiration	1	0	0	0	0	0	0	0	0	0
D14RF13	-40.4803	-9.45238	B/A	NA	2011-06-06		1	0	3			0	Aspiration	0	3	0	0	0	0	0	0	0	0
D14RF14			B/A	NA	2011-06-06		1	0	2			0	Aspiration	0	2	0	0	0	0	0	0	0	0
D14RF15	-40.4796	-9.45251	B/A	NA	2011-06-06		1	3	1			0	Aspiration	3	1	0	0	0	0	0	0	0	0
D14RF16	-40.4798	-9.45361	B/A	NA	2011-06-06		1	2	0			0	Aspiration	2	0	0	0	0	0	0	0	0	0
D14RF17	-40.4785	-9.45391	B/A	NA	2011-06-06		1	1	0			0	Aspiration	1	0	0	0	0	0	0	0	0	0
D14RF18	-40.4786	-9.45321	B/A	NA	2011-06-06		1	3	1			0	Aspiration	3	1	0	0	0	0	0	0	0	0
D14RF19	-40.4782	-9.45329	B/A	NA	2011-06-06		1	2	3			0	Aspiration	2	3	0	0	0	0	0	0	0	0
D14RF20	-40.479	-9.45277	B/A	NA	2011-06-06		1	0	0			0	Aspiration	0	0	0	0	0	0	0	0	0	0
D14RF21			U	NA	2011-06-06		0	0	0			0	Aspiration
D14RF22			U	NA	2011-06-06		0	0	0			0	Aspiration
D14RF23			U	NA	2011-06-06		0	0	0			0	Aspiration
D14RF24			U	NA	2011-06-06		0	0	0			0	Aspiration
D14RF25			U	NA	2011-06-06		0	0	0			0	Aspiration
D15RF1	-40.4796	-9.45024	B/A	NA	2011-06-07		1	1	1			0	Aspiration	1	1	0	0	0	0	0	0	0	0
D15RF2	-40.4802	-9.45092	B/A	NA	2011-06-07		1	2	0			0	Aspiration	2	0	0	0	0	0	0	0	0	0
D15RF3	-40.4797	-9.45082	B/A	NA	2011-06-07		1	0	0			0	Aspiration	0	0	0	0	0	0	0	0	0	0
D15RF4	-40.479	-9.45127	B/A	NA	2011-06-07		1	6	3			0	Aspiration	6	3	0	0	0	0	0	0	0	0
D15RF5	-40.4796	-9.45216	B/A	NA	2011-06-07		1	13	0			0	Aspiration	13	0	0	0	0	0	0	0	0	0
D15RF6	-40.4801	-9.45138	B/A	NA	2011-06-07		1	6	0			0	Aspiration	6	0	0	0	0	0	0	0	0	0
D15RF7	-40.4806	-9.45188	B/A	NA	2011-06-07		1	0	0			0	Aspiration	0	0	0	0	0	0	0	0	0	0
D15RF8	-40.4813	-9.45198	B/A	NA	2011-06-07		1	3	0			0	Aspiration	3	0	0	0	0	0	0	0	0	0
D15RF9	-40.4817	-9.45304	B/A	NA	2011-06-07		1	3	0			0	Aspiration	3	0	0	0	0	0	0	0	0	0
D15RF10	-40.4811	-9.45269	B/A	NA	2011-06-07		1	5	0			0	Aspiration	5	0	0	0	0	0	0	0	0	0
D15RF11	-40.4805	-9.45321	B/A	NA	2011-06-07		1	0	0			0	Aspiration	0	0	0	0	0	0	0	0	0	0
D15RF12	-40.4803	-9.45301	B/A	NA	2011-06-07		1	1	1			0	Aspiration	1	1	0	0	0	0	0	0	0	0
D15RF13			B/A	NA	2011-06-07		1	0	0			0	Aspiration	0	0	0	0	0	0	0	0	0	0
D15RF14	-40.4792	-9.45326	B/A	NA	2011-06-07		1	2	0			0	Aspiration	2	0	0	0	0	0	0	0	0	0
D15RF15	-40.4793	-9.45286	B/A	NA	2011-06-07		1	2	0			0	Aspiration	2	0	0	0	0	0	0	0	0	0
D15RF16	-40.4797	-9.4537	B/A	NA	2011-06-07		1	5	0			0	Aspiration	5	0	0	0	0	0	0	0	0	0
D15RF17	-40.4787	-9.45385	B/A	NA	2011-06-07		1	2	2			0	Aspiration	2	2	0	0	0	0	0	0	0	0
D15RF18	-40.4782	-9.45367	B/A	NA	2011-06-07		1	1	0			0	Aspiration	1	0	0	0	0	0	0	0	0	0
D15RF19	-40.478	-9.45374	B/A	NA	2011-06-07		1	0	0			0	Aspiration	0	0	0	0	0	0	0	0	0	0
D15RF20	-40.4794	-9.45234	B/A	NA	2011-06-07		1	1	3			0	Aspiration	1	3	0	0	0	0	0	0	0	0
D15RF21	-40.4838	-9.4457	U	NA	2011-06-07		1	0	0			0	Aspiration	0	0	0	0	0	0	0	0	0	0
D15RF22	-40.4831	-9.44607	U	NA	2011-06-07		1	0	0			0	Aspiration	0	0	0	0	0	0	0	0	0	0
D15RF23	-40.4829	-9.44734	U	NA	2011-06-07		1	0	0			0	Aspiration	0	0	0	0	0	0	0	0	0	0
D15RF24	-40.4833	-9.4449	U	NA	2011-06-07		1	0	0			0	Aspiration	0	0	0	0	0	0	0	0	0	0
D15RF25	-40.4846	-9.44428	U	NA	2011-06-07		1	0	0			0	Aspiration	0	0	0	0	0	0	0	0	0	0
D16RF1	-40.4794	-9.45048	B/A	NA	2011-06-08		1	3	1			0	Aspiration	3	1	0	0	0	0	0	0	0	0
D16RF2	-40.4801	-9.4509	B/A	NA	2011-06-08		1	2	0			0	Aspiration	2	0	0	0	0	0	0	0	0	0
D16RF3	-40.4793	-9.45131	B/A	NA	2011-06-08		1	1	1			0	Aspiration	1	1	0	0	0	0	0	0	0	0
D16RF4	-40.4789	-9.45142	B/A	NA	2011-06-08		1	0	0			0	Aspiration	0	0	0	0	0	0	0	0	0	0
D16RF5	-40.4796	-9.4521	B/A	NA	2011-06-08		1	5	2			0	Aspiration	4	2	0	0	0	0	1	0	0	0
D16RF6	-40.4801	-9.45166	B/A	NA	2011-06-08		1	0	0			0	Aspiration	0	0	0	0	0	0	0	0	0	0
D16RF7	-40.481	-9.45151	B/A	NA	2011-06-08		1	1	0			0	Aspiration	1	0	0	0	0	0	0	0	0	0
D16RF8	-40.4812	-9.45173	B/A	NA	2011-06-08		1	0	0			0	Aspiration	0	0	0	0	0	0	0	0	0	0
D16RF9	-40.4812	-9.45226	B/A	NA	2011-06-08		1	0	0			0	Aspiration	0	0	0	0	0	0	0	0	0	0
D16RF10	-40.4809	-9.45238	B/A	NA	2011-06-08		1	1	0			0	Aspiration	1	0	0	0	0	0	0	0	0	0
D16RF11	-40.4812	-9.45298	B/A	NA	2011-06-08		1	0	1			0	Aspiration	0	1	0	0	0	0	0	0	0	0
D16RF12	-40.4803	-9.45301	B/A	NA	2011-06-08		1	1	0			0	Aspiration	1	0	0	0	0	0	0	0	0	0
D16RF13	-40.4797	-9.45308	B/A	NA	2011-06-08		1	1	1			0	Aspiration	1	1	0	0	0	0	0	0	0	0
D16RF14	-40.4798	-9.45266	B/A	NA	2011-06-08		1	0	0			0	Aspiration	0	0	0	0	0	0	0	0	0	0
D16RF15	-40.4795	-9.45265	B/A	NA	2011-06-08		1	0	2			0	Aspiration	0	2	0	0	0	0	0	0	0	0
D16RF16	-40.4797	-9.4537	B/A	NA	2011-06-08		1	0	0			0	Aspiration	0	0	0	0	0	0	0	0	0	0
D16RF17	-40.4789	-9.45364	B/A	NA	2011-06-08		1	5	0			0	Aspiration	5	0	0	0	0	0	0	0	0	0
D16RF18	-40.4781	-9.45375	B/A	NA	2011-06-08		1	1	0			0	Aspiration	1	0	0	0	0	0	0	0	0	0
D16RF19	-40.4776	-9.45386	B/A	NA	2011-06-08		1	45	4			0	Aspiration	45	4	0	0	0	0	0	0	0	0
D16RF20	-40.4792	-9.45254	B/A	NA	2011-06-08		1	2	6			0	Aspiration	2	6	0	0	0	0	0	0	0	0
D16RF21	-40.4839	-9.4463	U	NA	2011-06-08		1	0	0			0	Aspiration	0	0	0	0	0	0	0	0	0	0
D16RF22	-40.4831	-9.44666	U	NA	2011-06-08		1	0	0			0	Aspiration	0	0	0	0	0	0	0	0	0	0
D16RF23	-40.4841	-9.44755	U	NA	2011-06-08		1	0	0			0	Aspiration	0	0	0	0	0	0	0	0	0	0
D16RF24	-40.4828	-9.44558	U	NA	2011-06-08		1	0	0			0	Aspiration	0	0	0	0	0	0	0	0	0	0
D16RF25	-40.4843	-9.4456	U	NA	2011-06-08		1	1	4			0	Aspiration	1	4	0	0	0	0	0	0	0	0
D17RF1	-40.4797	-9.45018	B/A	NA	2011-06-09		1	1	1			0	Aspiration	1	1	0	0	0	0	0	0	0	0
D17RF2	-40.48	-9.45085	B/A	NA	2011-06-09		1	2	0			0	Aspiration	2	0	0	0	0	0	0	0	0	0
D17RF3	-40.4795	-9.45136	B/A	NA	2011-06-09		1	0	1			0	Aspiration	0	1	0	0	0	0	0	0	0	0
D17RF4	-40.479	-9.45127	B/A	NA	2011-06-09		1	0	0			0	Aspiration	0	0	0	0	0	0	0	0	0	0
D17RF5	-40.4798	-9.45196	B/A	NA	2011-06-09		1	1	1			0	Aspiration	1	1	0	0	0	0	0	0	0	0
D17RF6	-40.48	-9.45157	B/A	NA	2011-06-09		1	0	0			0	Aspiration	0	0	0	0	0	0	0	0	0	0
D17RF7	-40.4808	-9.45136	B/A	NA	2011-06-09		1	0	0			0	Aspiration	0	0	0	0	0	0	0	0	0	0
D17RF8	-40.4816	-9.45238	B/A	NA	2011-06-09		1	0	1			0	Aspiration	0	1	0	0	0	0	0	0	0	0
D17RF9	-40.4815	-9.45304	B/A	NA	2011-06-09		1	0	2			0	Aspiration	0	2	0	0	0	0	0	0	0	0
D17RF10	-40.4806	-9.45231	B/A	NA	2011-06-09		1	0	1			0	Aspiration	0	1	0	0	0	0	0	0	0	0
D17RF11	-40.4804	-9.45346	B/A	NA	2011-06-09		1	0	0			0	Aspiration	0	0	0	0	0	0	0	0	0	0
D17RF12	-40.4798	-9.4532	B/A	NA	2011-06-09		1	0	0			0	Aspiration	0	0	0	0	0	0	0	0	0	0
D17RF13	-40.48	-9.45273	B/A	NA	2011-06-09		1	0	0			0	Aspiration	0	0	0	0	0	0	0	0	0	0
D17RF14	-40.4801	-9.45228	B/A	NA	2011-06-09		1	0	0			0	Aspiration	0	0	0	0	0	0	0	0	0	0
D17RF15	-40.4798	-9.4523	B/A	NA	2011-06-09		1	2	0			0	Aspiration	2	0	0	0	0	0	0	0	0	0
D17RF16	-40.48	-9.45359	B/A	NA	2011-06-09		1	0	0			0	Aspiration	0	0	0	0	0	0	0	0	0	0
D17RF17	-40.4788	-9.45345	B/A	NA	2011-06-09		1	0	0			0	Aspiration	0	0	0	0	0	0	0	0	0	0
D17RF18	-40.4781	-9.45384	B/A	NA	2011-06-09		1	0	0			0	Aspiration	0	0	0	0	0	0	0	0	0	0
D17RF19	-40.4779	-9.45326	B/A	NA	2011-06-09		1	0	0			0	Aspiration	0	0	0	0	0	0	0	0	0	0
D17RF20	-40.4794	-9.45237	B/A	NA	2011-06-09		1	1	0			0	Aspiration	1	0	0	0	0	0	0	0	0	0
D17RF21			U	NA	2011-06-09		0	0	0			0	Aspiration
D17RF22			U	NA	2011-06-09		0	0	0			0	Aspiration
D17RF23			U	NA	2011-06-09		0	0	0			0	Aspiration
D17RF24			U	NA	2011-06-09		0	0	0			0	Aspiration
D17RF25			U	NA	2011-06-09		0	0	0			0	Aspiration
CTL01D1	-9.44879	-40.4848	U	NA	2011-07-26		1	0	0	10	13	23	Aspiration	0	0	0	0
CTL02D1	-9.44756	-40.4839	U	NA	2011-07-26		1	0	0	21	19	40	Aspiration	0	0	0	0
CTL03D1	-9.4469	-40.4831	U	NA	2011-07-26		1	0	0	2	5	7	Aspiration	0	0	0	0
CTL04D1	-9.44581	-40.4836	U	NA	2011-07-26		1	0	0	15	16	31	Aspiration	0	0	0	0
CTL05D1	-9.44496	-40.4842	U	NA	2011-07-26		1	0	0	7	4	11	Aspiration	0	0	0	0
TRT06D1	-9.45427	-40.4776	B	NA	2011-07-26		1	0	0	4	7	11	Aspiration	0	0	0	0
TRT07D1	-9.45274	-40.479	B	NA	2011-07-26		1	12	1	14	2	16	Aspiration	4	1	8	0
TRT08D1	-9.45359	-40.478	B	NA	2011-07-26		1	0	0	16	14	30	Aspiration	0	0	0	0
TRT09D1	-9.45349	-40.4787	B	NA	2011-07-26		1	20	0	41	22	63	Aspiration	11	0	9	0
TRT10D1	-9.45172	-40.4791	A	NA	2011-07-26		1	2	0	2	16	18	Aspiration	0	0	2	0
TRT11D1	-9.45199	-40.4786	A	NA	2011-07-26		1	8	0	50	39	89	Aspiration	1	0	7	0
TRT12D1	-9.45119	-40.4797	A	NA	2011-07-26		1	3	0	1	1	2	Aspiration	2	0	1	0
TRT13D1	-9.45017	-40.4797	A	NA	2011-07-26		1	2	0	26	27	53	Aspiration	1	0	1	0
TRT14D1	-9.45033	-40.48	A	NA	2011-07-26		1	12	0	12	18	30	Aspiration	4	0	8	0
TRT15D1	-9.45148	-40.4799	A	NA	2011-07-26		1	3	0	0	4	4	Aspiration	1	0	2	0
TRT16D1	-9.45143	-40.4809	A	NA	2011-07-26		1	6	0	0	2	2	Aspiration	0	0	6	0
TRT17D1	-9.45198	-40.48	B	NA	2011-07-26		1	13	0	0	4	4	Aspiration	3	0	10	0
TRT18D1	-9.45227	-40.4801	B	NA	2011-07-26		1	2	0	3	7	10	Aspiration	1	0	1	0
TRT19D1	-9.45245	-40.4803	B	NA	2011-07-26		1	2	1	1	7	8	Aspiration	0	1	2	0
TRT20D1	-9.45391	-40.4788	B	NA	2011-07-26		1	9	0	4	2	6	Aspiration	6	0	3	0
TRT21D1	-9.45296	-40.4804	B	NA	2011-07-26		1	18	0	15	5	20	Aspiration	10	0	8	0
TRT22D1	-9.45303	-40.4813	A	NA	2011-07-26		1	2	0	1	6	7	Aspiration	1	0	1	0
TRT23D1	-9.4527	-40.4811	A	NA	2011-07-26		1	3	1	4	13	17	Aspiration	1	1	2	0
TRT24D1	-9.45306	-40.4818	A	NA	2011-07-26		1	12	1	21	17	38	Aspiration	7	1	5	0
TRT25D1	-9.45188	-40.4812	A	NA	2011-07-26		1	0	0	2	3	5	Aspiration	0	0	0	0
CTL01D2			U	NA	2011-07-27		0					0	Aspiration
CTL02D2			U	NA	2011-07-27		0					0	Aspiration
CTL03D2			U	NA	2011-07-27		0					0	Aspiration
CTL04D2			U	NA	2011-07-27		0					0	Aspiration
CTL05D2			U	NA	2011-07-27		0					0	Aspiration
TRT06D2	-9.45411	-40.4779	B	NA	2011-07-27		1	9	3	0	3	3	Aspiration	9	3	0	0
TRT07D2	-9.45285	-40.4789	B	NA	2011-07-27		1	0	0	0	0	0	Aspiration	0	0	0	0
TRT08D2	-9.45287	-40.4785	B	NA	2011-07-27		1	0	0	1	0	1	Aspiration	0	0	0	0
TRT09D2	-9.45364	-40.4789	B	NA	2011-07-27		1	0	0	0	0	0	Aspiration	0	0	0	0
TRT10D2	-9.45151	-40.4794	A	NA	2011-07-27		1	0	0	0	0	0	Aspiration	0	0	0	0
TRT11D2	-9.45172	-40.4787	A	NA	2011-07-27		1	0	0	7	2	9	Aspiration	0	0	0	0
TRT12D2	-9.45112	-40.4798	A	NA	2011-07-27		1	0	0	0	0	0	Aspiration	0	0	0	0
TRT13D2	-9.45057	-40.4794	A	NA	2011-07-27		1	3	1	38	84	122	Aspiration	2	1	1	0
TRT14D2	-9.4506	-40.4797	A	NA	2011-07-27		1	3	3	14	18	32	Aspiration	2	3	1	0
TRT15D2	-9.45155	-40.48	A	NA	2011-07-27		1	0	0	10	6	16	Aspiration	0	0	0	0
TRT16D2	-9.45155	-40.481	A	NA	2011-07-27		1	9	0	8	3	11	Aspiration	5	0	4	0
TRT17D2	-9.45224	-40.4799	B	NA	2011-07-27		1	5	0	2	1	3	Aspiration	4	0	1	0
TRT18D2	-9.45235	-40.48	B	NA	2011-07-27		1	4	1	3	1	4	Aspiration	2	1	2	0
TRT19D2	-9.45303	-40.4798	B	NA	2011-07-27		1	6	0	0	2	2	Aspiration	4	0	2	0
TRT20D2	-9.4536	-40.4799	B	NA	2011-07-27		1	2	0	3	2	5	Aspiration	1	0	1	0
TRT21D2	-9.45315	-40.4799	B	NA	2011-07-27		1	3	1	12	3	15	Aspiration	2	1	1	0
TRT22D2	-9.4533	-40.4802	A	NA	2011-07-27		1	26	0	2	0	2	Aspiration	13	0	13	0
TRT23D2	-9.45248	-40.4807	A	NA	2011-07-27		1	85	0	0	1	1	Aspiration	44	0	41	0
TRT24D2	-9.45313	-40.4816	A	NA	2011-07-27		1	2	0	9	8	17	Aspiration	1	0	1	0
TRT25D2	-9.45205	-40.4813	A	NA	2011-07-27		1	35	0	121	77	198	Aspiration	20	0	15	0
CTL01D3	-9.44803	-40.4845	U	NA	2011-07-28		1	0	0	12	58	70	Aspiration	0	0	0	0
CTL02D3	-9.44754	-40.4839	U	NA	2011-07-28		1	0	0	8	8	16	Aspiration	0	0	0	0
CTL03D3	-9.44707	-40.4841	U	NA	2011-07-28		1	0	0	37	26	63	Aspiration	0	0	0	0
CTL04D3	-9.44679	-40.4842	U	NA	2011-07-28		1	0	0	0	5	5	Aspiration	0	0	0	0
CTL05D3	-9.4449	-40.4837	U	NA	2011-07-28		1	3	2	20	18	38	Aspiration	3	2	0	0
TRT06D3	-9.45367	-40.4782	B	NA	2011-07-28		1	0	0	3	0	3	Aspiration	0	0	0	0
TRT07D3	-9.45292	-40.4789	B	NA	2011-07-28		1	2	0	0	2	2	Aspiration	2	0	0	0
TRT08D3	-9.45386	-40.4776	B	NA	2011-07-28		1	0	0	0	2	2	Aspiration	0	0	0	0
TRT09D3			B	NA	2011-07-28		1	2	2	0	2	2	Aspiration	0	2	2	0
TRT10D3	-9.45163	-40.4798	A	NA	2011-07-28		1	0	1	0	3	3	Aspiration	0	1	0	0
TRT11D3	-9.45148	-40.4789	A	NA	2011-07-28		1	0	0	0	1	1	Aspiration	0	0	0	0
TRT12D3	-9.45136	-40.4797	A	NA	2011-07-28		1	1	0	9	20	29	Aspiration	0	0	1	0
TRT13D3	-9.45065	-40.4793	A	NA	2011-07-28		1	4	4	3	3	6	Aspiration	4	4	0	0
TRT14D3	-9.45044	-40.4798	A	NA	2011-07-28		1	4	7	7	10	17	Aspiration	4	7	0	0
TRT15D3	-9.45164	-40.4801	A	NA	2011-07-28		1	2	2	2	4	6	Aspiration	1	2	1	0
TRT16D3	-9.4516	-40.4809	A	NA	2011-07-28		1	1	1	1	1	2	Aspiration	0	1	1	0
TRT17D3	-9.45233	-40.4798	B	NA	2011-07-28		1	6	12	3	12	15	Aspiration	3	12	3	0
TRT18D3	-9.45249	-40.4799	B	NA	2011-07-28		1	2	1	1	2	3	Aspiration	1	1	1	0
TRT19D3	-9.45258	-40.4802	B	NA	2011-07-28		1	3	0	2	7	9	Aspiration	2	0	1	0
TRT20D3	-9.45358	-40.48	B	NA	2011-07-28		1	0	0	5	1	6	Aspiration	0	0	0	0
TRT21D3	-9.45298	-40.4804	B	NA	2011-07-28		1	5	0	2	4	6	Aspiration	4	0	1	0
TRT22D3	-9.45321	-40.4805	A	NA	2011-07-28		1	0	1	10	7	17	Aspiration	0	1	0	0
TRT23D3	-9.45255	-40.4808	A	NA	2011-07-28		1	2	1	1	6	7	Aspiration	0	1	2	0
TRT24D3	-9.45317	-40.4815	A	NA	2011-07-28		1	1	0	7	6	13	Aspiration	0	0	1	0
TRT25D3	-9.45234	-40.4817	A	NA	2011-07-28		1	7	1	3	2	5	Aspiration	2	1	5	0
CTL01D4	-9.44806	-40.4842	U	NA	2011-07-29		1	0	0	25	2	27	Aspiration	0	0	0	0
CTL02D4	-9.44666	-40.4831	U	NA	2011-07-29		1	0	0	22	21	43	Aspiration	0	0	0	0
CTL03D4	-9.44574	-40.4836	U	NA	2011-07-29		1	0	0	1	5	6	Aspiration	0	0	0	0
CTL04D4	-9.44507	-40.4832	U	NA	2011-07-29		1	2	1	32	15	47	Aspiration	2	1	0	0
CTL05D4	-9.454	-40.478	U	NA	2011-07-29		1	0	0	12	25	37	Aspiration	0	0	0	0
TRT06D4	-9.45414	-40.4777	B	NA	2011-07-29		1	0	0	16	12	28	Aspiration	0	0	0	0
TRT07D4	-9.45264	-40.4791	B	NA	2011-07-29		1	1	0	1	2	3	Aspiration	1	0	0	0
TRT08D4	-9.45303	-40.4781	B	NA	2011-07-29		1	0	0	0	0	0	Aspiration	0	0	0	0
TRT09D4	-9.45389	-40.4783	B	NA	2011-07-29		1	0	0	0	3	3	Aspiration	0	0	0	0
TRT10D4	-9.45174	-40.4799	A	NA	2011-07-29		1	0	0	0	0	0	Aspiration	0	0	0	0
TRT11D4	-9.45161	-40.4788	A	NA	2011-07-29		1	3	1	0	0	0	Aspiration	2	1	1	0
TRT12D4	-9.45076	-40.4796	A	NA	2011-07-29		1	1	0	4	14	18	Aspiration	1	0	0	0
TRT13D4	-9.44994	-40.4794	A	NA	2011-07-29		1	9	0	2	4	6	Aspiration	9	0	0	0
TRT14D4	-9.45045	-40.4801	A	NA	2011-07-29		1	10	4	5	4	9	Aspiration	9	4	1	0
TRT15D4	-9.45096	-40.4805	A	NA	2011-07-29		1	25	0	2	2	4	Aspiration	24	0	1	0
TRT16D4	-9.45151	-40.4807	A	NA	2011-07-29		1	2	0	9	20	29	Aspiration	2	0	0	0
TRT17D4	-9.4523	-40.4798	B	NA	2011-07-29		1	9	0	1	4	5	Aspiration	8	0	1	0
TRT18D4	-9.45258	-40.4798	B	NA	2011-07-29		1	4	1	0	0	0	Aspiration	3	1	1	0
TRT19D4	-9.45232	-40.4804	B	NA	2011-07-29		1	9	0	2	5	7	Aspiration	9	0	0	0
TRT20D4	-9.45336	-40.48	B	NA	2011-07-29		1	19	0	12	1	13	Aspiration	15	0	4	0
TRT21D4	-9.45246	-40.4804	B	NA	2011-07-29		1	6	1	2	2	4	Aspiration	6	1	0	0
TRT22D4	-9.45333	-40.4801	A	NA	2011-07-29		1	2	0	0	0	0	Aspiration	2	0	0	0
TRT23D4	-9.4522	-40.4805	A	NA	2011-07-29		1	0	0	0	2	2	Aspiration	0	0	0	0
TRT24D4	-9.45211	-40.4811	A	NA	2011-07-29		1	4	2	4	2	6	Aspiration	3	2	1	0
TRT25D4	-9.45289	-40.482	A	NA	2011-07-29		1	1	1	2	2	4	Aspiration	1	1	0	0
CTL01D5			U	NA	2011-07-30		0					0	Aspiration
CTL02D5			U	NA	2011-07-30		0					0	Aspiration
CTL03D5			U	NA	2011-07-30		0					0	Aspiration
CTL04D5			U	NA	2011-07-30		0					0	Aspiration
CTL05D5			U	NA	2011-07-30		0					0	Aspiration
TRT06D5	-9.45319	-40.4786	B	NA	2011-07-30		1	14	1	7	7	14	Aspiration	14	1	0	0
TRT07D5	-9.45234	-40.4794	B	NA	2011-07-30		1	12	0	11	7	18	Aspiration	12	0	0	0
TRT08D5	-9.45346	-40.4777	B	NA	2011-07-30		1	4	1	5	6	11	Aspiration	4	1	0	0
TRT09D5	-9.45363	-40.4786	B	NA	2011-07-30		1	2	1	10	13	23	Aspiration	2	1	0	0
TRT10D5	-9.45146	-40.4792	A	NA	2011-07-30		1	1	4	1	4	5	Aspiration	1	4	0	0
TRT11D5	-9.45133	-40.479	A	NA	2011-07-30		1	24	1	16	13	29	Aspiration	24	1	0	0
TRT12D5	-9.4509	-40.4798	A	NA	2011-07-30		1	0	0	8	20	28	Aspiration	0	0	0	0
TRT13D5	-9.4501	-40.4798	A	NA	2011-07-30		1	4	0	14	42	56	Aspiration	4	0	0	0
TRT14D5	-9.45066	-40.4799	A	NA	2011-07-30		1	1	2	1	4	5	Aspiration	1	2	0	0
TRT15D5	-9.45129	-40.4803	A	NA	2011-07-30		1	1	0	1	2	3	Aspiration	0	0	1	0
TRT16D5	-9.45176	-40.4804	A	NA	2011-07-30		1	10	0	2	2	4	Aspiration	9	0	1	0
TRT17D5	-9.45244	-40.4797	B	NA	2011-07-30		1	5	0	7	3	10	Aspiration	5	0	0	0
TRT18D5	-9.45278	-40.4796	B	NA	2011-07-30		1	0	0	3	5	8	Aspiration	0	0	0	0
TRT19D5	-9.45327	-40.4796	B	NA	2011-07-30		1	41	0	5	4	9	Aspiration	41	0	0	0
TRT20D5	-9.45354	-40.4796	B	NA	2011-07-30		1	4	0	22	3	25	Aspiration	3	0	1	0
TRT21D5	-9.4527	-40.4805	B	NA	2011-07-30		1	2	0	0	1	1	Aspiration	1	0	1	0
TRT22D5	-9.45318	-40.4806	A	NA	2011-07-30		1	0	0	2	2	4	Aspiration	0	0	0	0
TRT23D5	-9.45227	-40.4805	A	NA	2011-07-30		1	1	0	0	2	2	Aspiration	1	0	0	0
TRT24D5	-9.4524	-40.4813	A	NA	2011-07-30		1	1	0	2	1	3	Aspiration	1	0	0	0
TRT25D5	-9.45226	-40.4815	A	NA	2011-07-30		1	1	0	4	2	6	Aspiration	1	0	0	0
CTL01D6			U	NA	2011-07-31		0					0	Aspiration
CTL02D6			U	NA	2011-07-31		0					0	Aspiration
CTL03D6			U	NA	2011-07-31		0					0	Aspiration
CTL04D6			U	NA	2011-07-31		0					0	Aspiration
CTL05D6			U	NA	2011-07-31		0					0	Aspiration
TRT06D6	-9.45389	-40.478	B	NA	2011-07-31		1	2	0	0	0	0	Aspiration	2	0	0	0
TRT07D6	-9.45326	-40.4779	B	NA	2011-07-31		1	2	0	0	1	1	Aspiration	2	0	0	0
TRT08D6	-9.45357	-40.4787	B	NA	2011-07-31		1	0	0	2	0	2	Aspiration	0	0	0	0
TRT09D6	-9.45171	-40.4798	B	NA	2011-07-31		1	0	0	0	0	0	Aspiration	0	0	0	0
TRT10D6	-9.4508	-40.4796	A	NA	2011-07-31		1	0	0	2	1	3	Aspiration	0	0	0	0
TRT11D6	-9.44993	-40.4795	A	NA	2011-07-31		1	2	0	2	2	4	Aspiration	2	0	0	0
TRT12D6	-9.45052	-40.4802	A	NA	2011-07-31		1	0	0	0	0	0	Aspiration	0	0	0	0
TRT13D6	-9.4516	-40.4801	A	NA	2011-07-31		1	1	0	3	6	9	Aspiration	1	0	0	0
TRT14D6	-9.45172	-40.4808	A	NA	2011-07-31		1	8	4	25	14	39	Aspiration	8	4	0	0
TRT15D6	-9.45258	-40.4796	A	NA	2011-07-31		1	3	0	2	6	8	Aspiration	3	0	0	0
TRT16D6	-9.45288	-40.4796	A	NA	2011-07-31		1	28	0	0	0	0	Aspiration	28	0	0	0
TRT17D6	-9.45288	-40.4799	B	NA	2011-07-31		1	2	0	5	2	7	Aspiration	2	0	0	0
TRT18D6	-9.45384	-40.479	B	NA	2011-07-31		1	54	1	6	0	6	Aspiration	54	1	0	0
TRT19D6	-9.45311	-40.48	B	NA	2011-07-31		1	5	0	1	1	2	Aspiration	5	0	0	0
TRT20D6	-9.45335	-40.4807	B	NA	2011-07-31		1	0	0	4	1	5	Aspiration	0	0	0	0
TRT21D6	-9.45241	-40.4807	B	NA	2011-07-31		1	1	0	4	1	5	Aspiration	1	0	0	0
TRT22D6	-9.45311	-40.4815	A	NA	2011-07-31		1	2	0	2	1	3	Aspiration	2	0	0	0
TRT23D6	-9.45227	-40.4812	A	NA	2011-07-31		1	0	0	2	0	2	Aspiration	0	0	0	0
TRT24D6	-9.45213	-40.4814	A	NA	2011-07-31		1	4	0	2	2	4	Aspiration	4	0	0	0
TRT25D6	-9.45293	-40.4821	A	NA	2011-07-31		1	2	0	9	7	16	Aspiration	2	0	0	0
CTL01D7	-9.44852	-40.4845	U	NA	2011-08-01		1	0	0	16	3	19	Aspiration	0	0	0	0
CTL02D7			U	NA	2011-08-01		1	0	0	11	23	34	Aspiration	0	0	0	0
CTL03D7	-9.44571	-40.4833	U	NA	2011-08-01		1	0	0	14	10	24	Aspiration	0	0	0	0
CTL04D7	-9.44648	-40.4841	U	NA	2011-08-01		1	0	0	8	27	35	Aspiration	0	0	0	0
CTL05D7	-9.44516	-40.4832	U	NA	2011-08-01		1	0	1	9	11	20	Aspiration	0	1	0	0
TRT06D7	-9.4535	-40.4784	B	NA	2011-08-01		1	4	0	7	2	9	Aspiration	4	0	0	0
TRT07D7			B	NA	2011-08-01		1	0	0	4	3	7	Aspiration	0	0	0	0
TRT08D7	-9.45344	-40.4778	B	NA	2011-08-01		1	0	0	0	0	0	Aspiration	0	0	0	0
TRT09D7	-9.45371	-40.4785	B	NA	2011-08-01		1	0	0	2	4	6	Aspiration	0	0	0	0
TRT10D7	-9.45154	-40.4791	A	NA	2011-08-01		1	0	0	0	0	0	Aspiration	0	0	0	0
TRT11D7			A	NA	2011-08-01		1	3	0	0	0	0	Aspiration	3	0	0	0
TRT12D7	-9.45133	-40.4794	A	NA	2011-08-01		1	3	1	0	0	0	Aspiration	3	1	0	0
TRT13D7	-9.45007	-40.4797	A	NA	2011-08-01		1	1	0	6	26	32	Aspiration	1	0	0	0
TRT14D7	-9.45083	-40.4801	A	NA	2011-08-01		1	0	0	2	6	8	Aspiration	0	0	0	0
TRT15D7	-9.45157	-40.4801	A	NA	2011-08-01		1	1	0	2	6	8	Aspiration	1	0	0	0
TRT16D7	-9.45171	-40.4807	A	NA	2011-08-01		1	7	1	3	5	8	Aspiration	7	1	0	0
TRT17D7	-9.45265	-40.4795	B	NA	2011-08-01		1	11	0	1	6	7	Aspiration	11	0	0	0
TRT18D7	-9.45293	-40.4795	B	NA	2011-08-01		1	3	0	7	3	10	Aspiration	3	0	0	0
TRT19D7	-9.45269	-40.4801	B	NA	2011-08-01		1	1	0	4	0	4	Aspiration	1	0	0	0
TRT20D7	-9.45384	-40.479	B	NA	2011-08-01		1	13	1	16	22	38	Aspiration	13	1	0	0
TRT21D7	-9.45325	-40.4797	B	NA	2011-08-01		1	16	3	11	1	12	Aspiration	16	3	0	0
TRT22D7	-9.45353	-40.4803	A	NA	2011-08-01		1	1	0	3	0	3	Aspiration	1	0	0	0
TRT23D7	-9.45203	-40.4808	A	NA	2011-08-01		1	0	0	1	6	7	Aspiration	0	0	0	0
TRT24D7	-9.45207	-40.4811	A	NA	2011-08-01		1	20	3	10	3	13	Aspiration	20	3	0	0
TRT25D7	-9.45219	-40.4814	A	NA	2011-08-01		1	4	0	0	0	0	Aspiration	4	0	0	0
CTL01D8			U	NA	2011-08-02		1	0	0	8	6	14	Aspiration	0	0	0	0
CTL02D8			U	NA	2011-08-02		1	0	0	3	63	66	Aspiration	0	0	0	0
CTL03D8			U	NA	2011-08-02		1	0	0	12	8	20	Aspiration	0	0	0	0
CTL04D8			U	NA	2011-08-02		1	1	0	50	18	68	Aspiration	1	0	0	0
CTL05D8			U	NA	2011-08-02		1	0	1	9	3	12	Aspiration	0	1	0	0
TRT06D8	-9.45347	-40.4784	B	NA	2011-08-02		1	2	1	0	0	0	Aspiration	2	1	0	0
TRT07D8			B	NA	2011-08-02		1	0	0	0	2	2	Aspiration	0	0	0	0
TRT08D8	-9.45307	-40.4779	B	NA	2011-08-02		1	0	0	3	3	6	Aspiration	0	0	0	0
TRT09D8	-9.45295	-40.4788	B	NA	2011-08-02		1	0	0	2	5	7	Aspiration	0	0	0	0
TRT10D8	-9.45153	-40.4795	A	NA	2011-08-02		1	0	1	0	0	0	Aspiration	0	1	0	0
TRT11D8	-9.45182	-40.4787	A	NA	2011-08-02		1	0	0	0	5	5	Aspiration	0	0	0	0
TRT12D8	-9.45081	-40.4797	A	NA	2011-08-02		1	1	0	7	14	21	Aspiration	1	0	0	0
TRT13D8	-9.45048	-40.4794	A	NA	2011-08-02		1	2	0	21	9	30	Aspiration	2	0	0	0
TRT14D8	-9.45022	-40.4798	A	NA	2011-08-02		1	1	1	7	7	14	Aspiration	1	1	0	0
TRT15D8	-9.45094	-40.4805	A	NA	2011-08-02		1	1	0	4	12	16	Aspiration	1	0	0	0
TRT16D8	-9.45169	-40.4808	A	NA	2011-08-02		1	3	0	5	1	6	Aspiration	3	0	0	0
TRT17D8	-9.45237	-40.4798	B	NA	2011-08-02		1	0	0	2	1	3	Aspiration	0	0	0	0
TRT18D8	-9.45301	-40.4794	B	NA	2011-08-02		1	37	0	3	11	14	Aspiration	37	0	0	0
TRT19D8			B	NA	2011-08-02		1	0	0	0	0	0	Aspiration	0	0	0	0
TRT20D8	-9.45386	-40.4789	B	NA	2011-08-02		1	44	1	6	7	13	Aspiration	44	1	0	0
TRT21D8			B	NA	2011-08-02		1	3	0	8	35	43	Aspiration	3	0	0	0
TRT22D8	-9.4534	-40.4805	A	NA	2011-08-02		1	1	1	4	8	12	Aspiration	1	1	0	0
TRT23D8	-9.45262	-40.4811	A	NA	2011-08-02		1	0	0	1	8	9	Aspiration	0	0	0	0
TRT24D8			A	NA	2011-08-02		1	5	0	42	36	78	Aspiration	5	0	0	0
TRT25D8			A	NA	2011-08-02		1	18	0	41	14	55	Aspiration	18	0	0	0
D1A1	-9.44523	-40.4834	U	NA	2011-08-30		1	0	0	12	4	16	Aspiration	0	0	0	0
D1A2	-9.44617	-40.4838	U	NA	2011-08-30		1	4	15	46	36	82	Aspiration	4	15	0	0
D1A3	-9.44651	-40.4837	U	NA	2011-08-30		1	0	1	44	24	68	Aspiration	0	1	0	0
D1A4	-9.44753	-40.4839	U	NA	2011-08-30		1	0	0	22	6	28	Aspiration	0	0	0	0
D1A5	-9.44814	-40.4843	U	NA	2011-08-30		1	0	0	31	13	44	Aspiration	0	0	0	0
D1A6	-9.45051	-40.4795	B	NA	2011-08-30		1	1	0	15	13	28	Aspiration	0	0	1	0
D1A7	-9.45129	-40.4791	B	NA	2011-08-30		1	0	0	2	14	16	Aspiration	0	0	0	0
D1A8	-9.4502	-40.4799	B	NA	2011-08-30		1	0	0	3	4	7	Aspiration	0	0	0	0
D1A9	-9.45136	-40.4795	B	NA	2011-08-30		1	0	1	4	5	9	Aspiration	0	1	0	0
D1A10	-9.45152	-40.4799	B	NA	2011-08-30		1	0	0	7	2	9	Aspiration	0	0	0	0
D1A11	-9.45157	-40.4797	B	NA	2011-08-30		1	0	0	22	14	36	Aspiration	0	0	0	0
D1A12	-9.45362	-40.478	A	NA	2011-08-30		1	0	0	9	13	22	Aspiration	0	0	0	0
D1A13	-9.45271	-40.4791	A	NA	2011-08-30		1	1	0	4	8	12	Aspiration	1	0	0	0
D1A14	-9.45414	-40.4777	A	NA	2011-08-30		1	0	0	16	9	25	Aspiration	0	0	0	0
D1A15	-9.45397	-40.4783	A	NA	2011-08-30		1	0	0	1	3	4	Aspiration	0	0	0	0
D1A16	-9.45284	-40.4793	A	NA	2011-08-30		1	2	3	6	14	20	Aspiration	2	3	0	0
D1A17	-9.45306	-40.4794	A	NA	2011-08-30		1	1	0	19	11	30	Aspiration	1	0	0	0
D1A18	-9.45284	-40.4799	A	NA	2011-08-30		1	1	0	0	2	2	Aspiration	1	0	0	0
D1A19	-9.45275	-40.4806	A	NA	2011-08-30		1	11	1	3	1	4	Aspiration	3	1	8	0
D1A20	-9.45334	-40.4799	A	NA	2011-08-30		1	3	0	5	4	9	Aspiration	1	0	2	0
D1A21	-9.45303	-40.4813	B	NA	2011-08-30		1	0	1	8	6	14	Aspiration	0	1	0	0
D1A22	-9.45259	-40.4807	A	NA	2011-08-30		1	6	1	1	1	2	Aspiration	1	1	5	0
D1A23	-9.45154	-40.4805	B	NA	2011-08-30		1	4	0	7	7	14	Aspiration	1	0	3	0
D1A24	-9.45312	-40.4817	B	NA	2011-08-30		1	0	0	0	1	1	Aspiration	0	0	0	0
D1A25	-9.45185	-40.4813	B	NA	2011-08-30		1	0	0	0	1	1	Aspiration	0	0	0	0
1401	-9.45171	-40.4805	B	30/08/2011	2011-08-31	1	1	2	2	7	72	79	BG Sentinel
1402	-9.45358	-40.4783	A	30/08/2011	2011-08-31	1	1	3	0	2	5	7	BG Sentinel
1403	-9.4507	-40.4794	B	30/08/2011	2011-08-31	1	1	0	0	10	12	22	BG Sentinel
D2A1	-9.44484	-40.4835	U	NA	2011-08-31		1	0	0	24	17	41	Aspiration	0	0	0	0
D2A2	-9.44612	-40.4838	U	NA	2011-08-31		1	1	0	11	18	29	Aspiration	1	0	0	0
D2A3	-9.44649	-40.4837	U	NA	2011-08-31		1	0	0	4	4	8	Aspiration	0	0	0	0
D2A4	-9.4476	-40.4833	U	NA	2011-08-31		1	0	0	4	4	8	Aspiration	0	0	0	0
D2A5	-9.44791	-40.4844	U	NA	2011-08-31		1	0	0	48	21	69	Aspiration	0	0	0	0
D2A6	-9.45003	-40.4797	B	NA	2011-08-31		1	0	0	4	10	14	Aspiration	0	0	0	0
D2A7	-9.45098	-40.4792	B	NA	2011-08-31		1	0	0	0	5	5	Aspiration	0	0	0	0
D2A8	-9.45065	-40.4804	B	NA	2011-08-31		1	15	4	0	0	0	Aspiration	12	4	3	0
D2A9	-9.45074	-40.4795	B	NA	2011-08-31		1	0	2	1	6	7	Aspiration	0	2	0	0
D2A10	-9.45168	-40.4801	B	NA	2011-08-31		1	1	0	1	0	1	Aspiration	1	0	0	0
D2A11	-9.45144	-40.4792	B	NA	2011-08-31		1	0	0	0	1	1	Aspiration	0	0	0	0
D2A12	-9.45267	-40.4785	A	NA	2011-08-31		1	0	0	0	8	8	Aspiration	0	0	0	0
D2A13	-9.45287	-40.479	A	NA	2011-08-31		1	0	0	2	3	5	Aspiration	0	0	0	0
D2A14	-9.45408	-40.4779	A	NA	2011-08-31		1	0	0	0	1	1	Aspiration	0	0	0	0
D2A15	-9.45385	-40.4787	A	NA	2011-08-31		1	0	0	0	1	1	Aspiration	0	0	0	0
D2A16	-9.45277	-40.4793	A	NA	2011-08-31		1	0	0	0	11	11	Aspiration	0	0	0	0
D2A17	-9.45229	-40.4801	A	NA	2011-08-31		1	0	0	13	2	15	Aspiration	0	0	0	0
D2A18	-9.45254	-40.4801	A	NA	2011-08-31		1	0	0	2	1	3	Aspiration	0	0	0	0
D2A19	-9.4529	-40.4806	A	NA	2011-08-31		1	5	0	2	1	3	Aspiration	0	0	5	0
D2A20	-9.45331	-40.48	A	NA	2011-08-31		1	0	0	2	1	3	Aspiration	0	0	0	0
D2A21	-9.45305	-40.4809	B	NA	2011-08-31		1	0	0	5	1	6	Aspiration	0	0	0	0
D2A22	-9.45251	-40.4807	A	NA	2011-08-31		1	1	0	3	1	4	Aspiration	1	0	0	0
D2A23	-9.45132	-40.4809	B	NA	2011-08-31		1	3	0	18	11	29	Aspiration	1	0	2	0
D2A24	-9.45313	-40.4816	B	NA	2011-08-31		1	0	1	2	5	7	Aspiration	0	1	0	0
D2A25	-9.45213	-40.4815	B	NA	2011-08-31		1	1	0	0	1	1	Aspiration	0	0	1	0
1401	-9.45171	-40.4805	B	31/08/2011	2011-09-01	1	1	1	4	11	14	25	BG Sentinel
1402	-9.45358	-40.4783	A	31/08/2011	2011-09-01	1	1	0	0	2	4	6	BG Sentinel
1403	-9.4507	-40.4794	B	31/08/2011	2011-09-01	1	1	0	0	14	18	32	BG Sentinel
D3A1	-9.44491	-40.4838	U	NA	2011-09-01		1	0	0	3	5	8	Aspiration	0	0	0	0
D3A2	-9.44599	-40.4837	U	NA	2011-09-01		1	0	0	12	5	17	Aspiration	0	0	0	0
D3A3	-9.44598	-40.4827	U	NA	2011-09-01		1	2	4	14	13	27	Aspiration	2	4	0	0
D3A4	-9.44771	-40.4831	U	NA	2011-09-01		1	0	0	18	8	26	Aspiration	0	0	0	0
D3A5	-9.44778	-40.4846	U	NA	2011-09-01		1	0	0	6	9	15	Aspiration	0	0	0	0
D3A6	-9.45039	-40.4795	B	NA	2011-09-01		1	0	0	24	9	33	Aspiration	0	0	0	0
D3A7	-9.45108	-40.4792	B	NA	2011-09-01		1	0	0	22	10	32	Aspiration	0	0	0	0
D3A8	-9.45056	-40.4799	B	NA	2011-09-01		1	0	0	7	8	15	Aspiration	0	0	0	0
D3A9	-9.45119	-40.4797	B	NA	2011-09-01		1	0	0	4	4	8	Aspiration	0	0	0	0
D3A10	-9.45167	-40.4801	B	NA	2011-09-01		1	1	1	7	7	14	Aspiration	0	1	1	0
D3A11	-9.45169	-40.4799	B	NA	2011-09-01		1	0	0	8	1	9	Aspiration	0	0	0	0
D3A12	-9.45362	-40.478	A	NA	2011-09-01		1	0	0	8	6	14	Aspiration	0	0	0	0
D3A13	-9.45292	-40.4789	A	NA	2011-09-01		1	0	0	4	0	4	Aspiration	0	0	0	0
D3A14	-9.45377	-40.4782	A	NA	2011-09-01		1	0	0	5	0	5	Aspiration	0	0	0	0
D3A15	-9.45382	-40.4787	A	NA	2011-09-01		1	0	0	1	0	1	Aspiration	0	0	0	0
D3A16	-9.45265	-40.4794	A	NA	2011-09-01		1	0	0	6	7	13	Aspiration	0	0	0	0
D3A17	-9.45292	-40.4796	A	NA	2011-09-01		1	0	0	0	0	0	Aspiration	0	0	0	0
D3A18	-9.45279	-40.48	A	NA	2011-09-01		1	0	0	6	2	8	Aspiration	0	0	0	0
D3A19	-9.4529	-40.4807	A	NA	2011-09-01		1	0	0	9	7	16	Aspiration	0	0	0	0
D3A20	-9.45354	-40.4794	A	NA	2011-09-01		1	1	0	9	6	15	Aspiration	1	0	0	0
D3A21	-9.45331	-40.4803	A	NA	2011-09-01		1	1	0	2	2	4	Aspiration	0	0	1	0
D3A22	-9.45236	-40.4809	A	NA	2011-09-01		1	1	3	1	0	1	Aspiration	1	3	0	0
D3A23	-9.4514	-40.4809	B	NA	2011-09-01		1	1	0	1	1	2	Aspiration	1	0	0	0
D3A24	-9.45208	-40.481	B	NA	2011-09-01		1	0	0	3	11	14	Aspiration	0	0	0	0
D3A25	-9.45203	-40.4814	B	NA	2011-09-01		1	1	1	1	0	1	Aspiration	1	1	0	0
1401	-9.45171	-40.4805	B	01/09/2011	2011-09-02	1	1	4	2	19	20	39	BG Sentinel
1402	-9.45358	-40.4783	A	01/09/2011	2011-09-02	1	1	0	0	0	3	3	BG Sentinel
1403	-9.4507	-40.4794	B	01/09/2011	2011-09-02	1	1	0	0	0	0	0	BG Sentinel
D4A1	-9.44477	-40.4847	U	NA	2011-09-02		1	1	0	31	21	52	Aspiration	1	0	0	0
D4A2	-9.44574	-40.4844	U	NA	2011-09-02		1	0	1	56	26	82	Aspiration	0	1	0	0
D4A3	-9.44696	-40.4837	U	NA	2011-09-02		1	1	0	40	29	69	Aspiration	1	0	0	0
D4A4	-9.44792	-40.4832	U	NA	2011-09-02		1	0	0	4	18	22	Aspiration	0	0	0	0
D4A5	-9.4487	-40.4841	U	NA	2011-09-02		1	0	0	33	9	42	Aspiration	0	0	0	0
D4A6	-9.45069	-40.4794	B	NA	2011-09-02		1	0	0	3	3	6	Aspiration	0	0	0	0
D4A7	-9.45144	-40.479	B	NA	2011-09-02		1	0	0	1	2	3	Aspiration	0	0	0	0
D4A8	-9.4504	-40.4797	B	NA	2011-09-02		1	1	0	3	0	3	Aspiration	1	0	0	0
D4A9	-9.45103	-40.4794	B	NA	2011-09-02		1	0	0	0	1	1	Aspiration	0	0	0	0
D4A10	-9.45103	-40.4806	B	NA	2011-09-02		1	0	0	1	1	2	Aspiration	0	0	0	0
D4A11	-9.45155	-40.4797	B	NA	2011-09-02		1	0	0	0	1	1	Aspiration	0	0	0	0
D4A12	-9.45304	-40.4781	A	NA	2011-09-02		1	0	0	1	1	2	Aspiration	0	0	0	0
D4A13	-9.45298	-40.4788	A	NA	2011-09-02		1	0	1	2	0	2	Aspiration	0	1	0	0
D4A14	-9.45358	-40.4783	A	NA	2011-09-02		1	0	0	1	0	1	Aspiration	0	0	0	0
D4A15	-9.45364	-40.4785	A	NA	2011-09-02		1	0	0	6	4	10	Aspiration	0	0	0	0
D4A16	-9.4527	-40.4794	A	NA	2011-09-02		1	0	1	5	0	5	Aspiration	0	1	0	0
D4A17	-9.45267	-40.4798	A	NA	2011-09-02		1	0	1	2	9	11	Aspiration	0	1	0	0
D4A18	-9.45294	-40.4798	A	NA	2011-09-02		1	1	1	0	7	7	Aspiration	1	1	0	0
D4A19	-9.45299	-40.4804	A	NA	2011-09-02		1	0	0	3	3	6	Aspiration	0	0	0	0
D4A20	-9.45384	-40.4791	A	NA	2011-09-02		1	0	0	1	1	2	Aspiration	0	0	0	0
D4A21	-9.45317	-40.4805	A	NA	2011-09-02		1	0	0	1	10	11	Aspiration	0	0	0	0
D4A22	-9.45254	-40.4811	A	NA	2011-09-02		1	0	0	1	3	4	Aspiration	0	0	0	0
D4A23	-9.45147	-40.4806	B	NA	2011-09-02		1	0	0	0	7	7	Aspiration	0	0	0	0
D4A24	-9.45234	-40.4812	B	NA	2011-09-02		1	0	0	1	5	6	Aspiration	0	0	0	0
D4A25	-9.45175	-40.4812	B	NA	2011-09-02		1	0	0	0	3	3	Aspiration	0	0	0	0
1401	-9.45171	-40.4805	B	02/09/2011	2011-09-03	1	1	0	0	12	8	20	BG Sentinel
1402	-9.45358	-40.4783	A	02/09/2011	2011-09-03	1	1	0	0	0	4	4	BG Sentinel
1403	-9.4507	-40.4794	B	02/09/2011	2011-09-03	1	1	0	1	5	11	16	BG Sentinel
D5A1			U	NA	2011-09-03		0					0	Aspiration
D5A2			U	NA	2011-09-03		0					0	Aspiration
D5A3			U	NA	2011-09-03		0					0	Aspiration
D5A4			U	NA	2011-09-03		0					0	Aspiration
D5A5			U	NA	2011-09-03		0					0	Aspiration
D5A6	-9.44999	-40.4796	B	NA	2011-09-03		1	1	0	8	4	12	Aspiration	1	0	0	0
D5A7	-9.45094	-40.4792	B	NA	2011-09-03		1	0	2	14	14	28	Aspiration	0	2	0	0
D5A8	-9.45063	-40.4803	B	NA	2011-09-03		1	0	0	8	6	14	Aspiration	0	0	0	0
D5A9	-9.45087	-40.4795	B	NA	2011-09-03		1	0	0	1	1	2	Aspiration	0	0	0	0
D5A10	-9.45164	-40.4802	B	NA	2011-09-03		1	0	0	1	1	2	Aspiration	0	0	0	0
D5A11	-9.45205	-40.4797	A	NA	2011-09-03		1	0	0	3	5	8	Aspiration	0	0	0	0
D5A12	-9.45386	-40.4776	A	NA	2011-09-03		1	0	0	3	3	6	Aspiration	0	0	0	0
D5A13	-9.4525	-40.4793	A	NA	2011-09-03		1	0	0	3	34	37	Aspiration	0	0	0	0
D5A14	-9.45372	-40.4782	A	NA	2011-09-03		1	0	0	1	2	3	Aspiration	0	0	0	0
D5A15	-9.45323	-40.4789	A	NA	2011-09-03		1	0	0	1	2	3	Aspiration	0	0	0	0
D5A16	-9.4523	-40.4797	A	NA	2011-09-03		1	0	2	2	2	4	Aspiration	0	2	0	0
D5A17	-9.45282	-40.4797	A	NA	2011-09-03		1	0	0	4	4	8	Aspiration	0	0	0	0
D5A18	-9.45301	-40.4797	A	NA	2011-09-03		1	1	0	2	7	9	Aspiration	1	0	0	0
D5A19	-9.45296	-40.4805	A	NA	2011-09-03		1	0	0	0	4	4	Aspiration	0	0	0	0
D5A20	-9.45386	-40.479	A	NA	2011-09-03		1	0	0	2	1	3	Aspiration	0	0	0	0
D5A21	-9.45313	-40.4806	A	NA	2011-09-03		1	2	0	8	5	13	Aspiration	1	0	1	0
D5A22	-9.45261	-40.4811	A	NA	2011-09-03		1	0	0	0	1	1	Aspiration	0	0	0	0
D5A23	-9.45169	-40.4808	B	NA	2011-09-03		1	0	0	0	8	8	Aspiration	0	0	0	0
D5A24	-9.45197	-40.481	B	NA	2011-09-03		1	0	0	1	2	3	Aspiration	0	0	0	0
D5A25	-9.45304	-40.4819	B	NA	2011-09-03		1	0	0	5	11	16	Aspiration	0	0	0	0
1401	-9.45171	-40.4805	B	03/09/2011	2011-09-04	1	1	18	0	7	12	19	BG Sentinel
1402	-9.45358	-40.4783	A	03/09/2011	2011-09-04	1	1	3	0	5	7	12	BG Sentinel
1403	-9.4507	-40.4794	B	03/09/2011	2011-09-04	1	1	3	0	6	11	17	BG Sentinel
D6A1			U	NA	2011-09-04		0					0	Aspiration
D6A2			U	NA	2011-09-04		0					0	Aspiration
D6A3			U	NA	2011-09-04		0					0	Aspiration
D6A4			U	NA	2011-09-04		0					0	Aspiration
D6A5			U	NA	2011-09-04		0					0	Aspiration
D6A6	-9.45018	-40.4797	B	NA	2011-09-04		1	0	0	1	7	8	Aspiration	0	0	0	0
D6A7	-9.45115	-40.4791	B	NA	2011-09-04		1	1	0	1	2	3	Aspiration	1	0	0	0
D6A8	-9.45054	-40.4802	B	NA	2011-09-04		1	0	0	1	2	3	Aspiration	0	0	0	0
D6A9	-9.45111	-40.4794	B	NA	2011-09-04		1	0	0	9	4	13	Aspiration	0	0	0	0
D6A10	-9.45138	-40.4804	B	NA	2011-09-04		1	0	0	2	1	3	Aspiration	0	0	0	0
D6A11	-9.45163	-40.4798	B	NA	2011-09-04		1	0	0	2	0	2	Aspiration	0	0	0	0
D6A12	-9.45324	-40.4782	A	NA	2011-09-04		1	0	1	1	2	3	Aspiration	0	1	0	0
D6A13	-9.45225	-40.4795	A	NA	2011-09-04		1	1	1	2	0	2	Aspiration	1	1	0	0
D6A14	-9.45367	-40.4782	A	NA	2011-09-04		1	0	0	4	3	7	Aspiration	0	0	0	0
D6A15	-9.45339	-40.4787	A	NA	2011-09-04		1	1	0	1	3	4	Aspiration	1	0	0	0
D6A16	-9.45281	-40.4793	A	NA	2011-09-04		1	0	0	1	0	1	Aspiration	0	0	0	0
D6A17	-9.45252	-40.4799	A	NA	2011-09-04		1	1	0	0	2	2	Aspiration	1	0	0	0
D6A18	-9.45265	-40.4801	A	NA	2011-09-04		1	2	1	2	5	7	Aspiration	2	1	0	0
D6A19	-9.45326	-40.4798	A	NA	2011-09-04		1	2	7	0	2	2	Aspiration	2	7	0	0
D6A20	-9.45363	-40.4799	A	NA	2011-09-04		1	4	2	0	2	2	Aspiration	4	2	0	0
D6A21	-9.45338	-40.4809	A	NA	2011-09-04		1	1	3	0	0	0	Aspiration	1	3	0	0
D6A22	-9.45273	-40.4808	A	NA	2011-09-04		1	6	4	0	3	3	Aspiration	6	4	0	0
D6A23	-9.45179	-40.4807	B	NA	2011-09-04		1	0	0	0	2	2	Aspiration	0	0	0	0
D6A24	-9.45314	-40.4815	B	NA	2011-09-04		1	3	3	2	6	8	Aspiration	3	3	0	0
D6A25	-9.45289	-40.4821	B	NA	2011-09-04		1	2	0	0	4	4	Aspiration	2	0	0	0
1401	-9.45171	-40.4805	B	04/09/2011	2011-09-05	1	1	0	0	1	10	11	BG Sentinel
1402	-9.45358	-40.4783	A	04/09/2011	2011-09-05	1	1	4	0	4	7	11	BG Sentinel
1403	-9.4507	-40.4794	B	04/09/2011	2011-09-05	1	1	0	0	1	7	8	BG Sentinel
D7A1	-9.44512	-40.4832	U	NA	2011-09-05		1	0	0	0	10	10	Aspiration	0	0	0	0
D7A2	-9.44501	-40.484	U	NA	2011-09-05		1	0	0	10	13	23	Aspiration	0	0	0	0
D7A3	-9.44587	-40.4833	U	NA	2011-09-05		1	0	0	2	5	7	Aspiration	0	0	0	0
D7A4	-9.44739	-40.4833	U	NA	2011-09-05		1	0	0	2	10	12	Aspiration	0	0	0	0
D7A5	-9.44835	-40.4841	U	NA	2011-09-05		1	0	0	1	24	25	Aspiration	0	0	0	0
D7A6	-9.45057	-40.4794	B	NA	2011-09-05		1	0	0	0	4	4	Aspiration	0	0	0	0
D7A7	-9.45162	-40.4788	B	NA	2011-09-05		1	0	0	1	2	3	Aspiration	0	0	0	0
D7A8	-9.4506	-40.4803	B	NA	2011-09-05		1	1	0	3	5	8	Aspiration	1	0	0	0
D7A9	-9.4507	-40.4796	B	NA	2011-09-05		1	0	0	1	3	4	Aspiration	0	0	0	0
D7A10	-9.45097	-40.4805	B	NA	2011-09-05		1	0	0	6	12	18	Aspiration	0	0	0	0
D7A11	-9.45152	-40.4794	B	NA	2011-09-05		1	0	0	5	4	9	Aspiration	0	0	0	0
D7A12	-9.45326	-40.4779	A	NA	2011-09-05		1	0	0	5	4	9	Aspiration	0	0	0	0
D7A13	-9.45263	-40.4791	A	NA	2011-09-05		1	1	0	0	1	1	Aspiration	1	0	0	0
D7A14	-9.45361	-40.4783	A	NA	2011-09-05		1	0	0	0	6	6	Aspiration	0	0	0	0
D7A15	-9.45385	-40.4786	A	NA	2011-09-05		1	0	0	0	1	1	Aspiration	0	0	0	0
D7A16	-9.45228	-40.4798	A	NA	2011-09-05		1	0	0	0	2	2	Aspiration	0	0	0	0
D7A17	-9.45241	-40.48	A	NA	2011-09-05		1	0	0	0	2	2	Aspiration	0	0	0	0
D7A18	-9.45274	-40.48	A	NA	2011-09-05		1	3	0	0	0	0	Aspiration	3	0	0	0
D7A19	-9.45299	-40.4801	A	NA	2011-09-05		1	0	0	1	0	1	Aspiration	0	0	0	0
D7A20	-9.45356	-40.48	A	NA	2011-09-05		1	0	0	1	1	2	Aspiration	0	0	0	0
D7A21	-9.45311	-40.4808	A	NA	2011-09-05		1	1	1	0	0	0	Aspiration	1	1	0	0
D7A22	-9.45203	-40.4808	A	NA	2011-09-05		1	0	0	0	1	1	Aspiration	0	0	0	0
D7A23	-9.45175	-40.4806	B	NA	2011-09-05		1	0	0	1	0	1	Aspiration	0	0	0	0
D7A24	-9.45244	-40.4813	B	NA	2011-09-05		1	0	0	2	1	3	Aspiration	0	0	0	0
D7A25	-9.45288	-40.4818	B	NA	2011-09-05		1	0	0	1	2	3	Aspiration	0	0	0	0
1401	-9.45171	-40.4805	B	05/09/2011	2011-09-06	1	1	0	0	10	30	40	BG Sentinel
1402	-9.45358	-40.4783	A	05/09/2011	2011-09-06	1	1	0	0	0	2	2	BG Sentinel
1403	-9.4507	-40.4794	B	05/09/2011	2011-09-06	1	1	1	0	2	11	13	BG Sentinel
D8A1	-9.44497	-40.4837	U	NA	2011-09-06		1	0	0	27	17	44	Aspiration	0	0	0	0
D8A2	-9.44562	-40.4835	U	NA	2011-09-06		1	0	0	67	24	91	Aspiration	0	0	0	0
D8A3	-9.44666	-40.4831	U	NA	2011-09-06		1	0	0	17	16	33	Aspiration	0	0	0	0
D8A4	-9.4479	-40.4836	U	NA	2011-09-06		1	0	0	26	27	53	Aspiration	0	0	0	0
D8A5	-9.44769	-40.4845	U	NA	2011-09-06		1	0	0	74	24	98	Aspiration	0	0	0	0
D8A6	-9.44995	-40.4795	B	NA	2011-09-06		1	0	0	1	3	4	Aspiration	0	0	0	0
D8A7	-9.4512	-40.479	B	NA	2011-09-06		1	0	0	5	6	11	Aspiration	0	0	0	0
D8A8	-9.45034	-40.48	B	NA	2011-09-06		1	0	0	0	3	3	Aspiration	0	0	0	0
D8A9	-9.45136	-40.4797	B	NA	2011-09-06		1	0	0	0	4	4	Aspiration	0	0	0	0
D8A10	-9.45122	-40.4804	B	NA	2011-09-06		1	0	0	1	2	3	Aspiration	0	0	0	0
D8A11	-9.45207	-40.4797	A	NA	2011-09-06		1	0	0	1	4	5	Aspiration	0	0	0	0
D8A12	-9.45351	-40.4781	A	NA	2011-09-06		1	0	0	2	9	11	Aspiration	0	0	0	0
D8A13	-9.45254	-40.4792	A	NA	2011-09-06		1	0	0	0	2	2	Aspiration	0	0	0	0
D8A14	-9.45401	-40.4779	A	NA	2011-09-06		1	0	0	1	0	1	Aspiration	0	0	0	0
D8A15	-9.45378	-40.4784	A	NA	2011-09-06		1	1	0	1	0	1	Aspiration	1	0	0	0
D8A16	-9.45198	-40.4801	A	NA	2011-09-06		1	0	0	2	0	2	Aspiration	0	0	0	0
D8A17	-9.45222	-40.4802	A	NA	2011-09-06		1	1	0	0	2	2	Aspiration	1	0	0	0
D8A18	-9.45234	-40.4804	A	NA	2011-09-06		1	0	0	1	2	3	Aspiration	0	0	0	0
D8A19	-9.4526	-40.4805	A	NA	2011-09-06		1	25	0	2	1	3	Aspiration	25	0	0	0
D8A20	-9.45368	-40.4797	A	NA	2011-09-06		1	30	0	5	2	7	Aspiration	30	0	0	0
D8A21	-9.45348	-40.4803	A	NA	2011-09-06		1	5	1	11	20	31	Aspiration	5	1	0	0
D8A22	-9.45246	-40.481	A	NA	2011-09-06		1	2	0	1	3	4	Aspiration	2	0	0	0
D8A23	-9.45176	-40.4804	B	NA	2011-09-06		1	0	0	0	4	4	Aspiration	0	0	0	0
D8A24	-9.45225	-40.4812	B	NA	2011-09-06		1	5	3	2	0	2	Aspiration	5	3	0	0
D8A25	-9.45239	-40.4816	B	NA	2011-09-06		1	4	1	2	5	7	Aspiration	4	1	0	0
D1AR1	-9.44411	-40.4841	U	NA	2011-09-20		1	5	6	13	19	32	Aspiration	5	6	0	0
D1AR2	-9.44521	-40.4841	U	NA	2011-09-20		1	0	0	3	12	15	Aspiration	0	0	0	0
D1AR3	-9.44571	-40.4833	U	NA	2011-09-20		1	0	1	30	34	64	Aspiration	0	1	0	0
D1AR4	-9.44722	-40.4832	U	NA	2011-09-20		1	0	0	2	0	2	Aspiration	0	0	0	0
D1AR5	-9.44793	-40.4846	U	NA	2011-09-20		1	0	0	12	24	36	Aspiration	0	0	0	0
D1AR6	-9.44993	-40.4795	B	NA	2011-09-20		1	2	0	1	3	4	Aspiration	0	0	2	0
D1AR7	-9.45089	-40.4792	B	NA	2011-09-20		1	2	0	0	9	9	Aspiration	0	0	2	0
D1AR8	-9.45036	-40.48	B	NA	2011-09-20		1	0	0	3	6	9	Aspiration	0	0	0	0
D1AR9	-9.45072	-40.4796	B	NA	2011-09-20		1	6	0	1	1	2	Aspiration	0	0	6	0
D1AR10	-9.45096	-40.4805	B	NA	2011-09-20		1	1	0	1	5	6	Aspiration	0	0	1	0
D1AR11	-9.45147	-40.4792	B	NA	2011-09-20		1	0	0	1	5	6	Aspiration	0	0	0	0
D1AR12	-9.45238	-40.4788	A	NA	2011-09-20		1	2	0	6	1	7	Aspiration	0	0	2	0
D1AR13	-9.45222	-40.4795	A	NA	2011-09-20		1	0	0	0	1	1	Aspiration	0	0	0	0
D1AR14	-9.45413	-40.4777	A	NA	2011-09-20		1	1	0	3	0	3	Aspiration	0	0	1	0
D1AR15	-9.45389	-40.4783	A	NA	2011-09-20		1	0	0	0	1	1	Aspiration	0	0	0	0
D1AR16	-9.45288	-40.4793	A	NA	2011-09-20		1	2	0	0	1	1	Aspiration	0	0	2	0
D1AR17	-9.45304	-40.4794	A	NA	2011-09-20		1	3	0	1	1	2	Aspiration	1	0	2	0
D1AR18	-9.45249	-40.4802	A	NA	2011-09-20		1	0	0	4	5	9	Aspiration	0	0	0	0
D1AR19	-9.45288	-40.4807	A	NA	2011-09-20		1	1	0	0	1	1	Aspiration	1	0	0	0
D1AR20	-9.45354	-40.4796	A	NA	2011-09-20		1	0	2	6	10	16	Aspiration	0	2	0	0
D1AR21	-9.45351	-40.4803	A	NA	2011-09-20		1	5	0	0	3	3	Aspiration	0	0	5	0
D1AR22	-9.45222	-40.4809	B	NA	2011-09-20		1	4	1	0	0	0	Aspiration	0	1	4	0
D1AR23	-9.45158	-40.4806	B	NA	2011-09-20		1	1	2	2	2	4	Aspiration	0	2	1	0
D1AR24	-9.45188	-40.4812	B	NA	2011-09-20		1	0	0	1	3	4	Aspiration	0	0	0	0
D1AR25	-9.45307	-40.4818	B	NA	2011-09-20		1	3	1	10	5	15	Aspiration	1	1	2	0
D1AR26	-9.44421	-40.4841	U	NA	2011-09-20		1	0	0	26	21	47	Aspiration	0	0	0	0
D1AR27	-9.44544	-40.4834	U	NA	2011-09-20		1	0	0	8	5	13	Aspiration	0	0	0	0
D1AR28	-9.44655	-40.4834	U	NA	2011-09-20		1	0	0	11	18	29	Aspiration	0	0	0	0
D1AR29	-9.44797	-40.4829	U	NA	2011-09-20		1	0	0	7	16	23	Aspiration	0	0	0	0
D1AR30	-9.4483	-40.4836	U	NA	2011-09-20		1	0	0	39	38	77	Aspiration	0	0	0	0
1201	-9.45171	-40.4805	B	20/09/2011	2011-09-21	1	1	1	0	0	4	4	BG Sentinel
1202	-9.45358	-40.4783	A	20/09/2011	2011-09-21	1	1	15	0	14	11	25	BG Sentinel
1203	-9.4507	-40.4794	B	20/09/2011	2011-09-21	1	1	1	0	16	19	35	BG Sentinel
D2AR1	-9.44442	-40.4836	U	NA	2011-09-21		1	0	0	3	14	17	Aspiration	0	0	0	0
D2AR2	-9.44535	-40.4835	U	NA	2011-09-21		1	0	1	4	10	14	Aspiration	0	1	0	0
D2AR3	-9.44539	-40.4829	U	NA	2011-09-21		1	0	0	5	7	12	Aspiration	0	0	0	0
D2AR4	-9.44771	-40.4824	U	NA	2011-09-21		1	0	0	11	4	15	Aspiration	0	0	0	0
D2AR5	-9.44807	-40.4842	U	NA	2011-09-21		1	0	0	2	3	5	Aspiration	0	0	0	0
D2AR6	-9.45023	-40.4796	B	NA	2011-09-21		1	3	0	2	1	3	Aspiration	0	0	3	0
D2AR7	-9.45132	-40.479	B	NA	2011-09-21		1	1	0	3	6	9	Aspiration	0	0	1	0
D2AR8	-9.4508	-40.4804	B	NA	2011-09-21		1	0	0	5	5	10	Aspiration	0	0	0	0
D2AR9	-9.45091	-40.4795	B	NA	2011-09-21		1	0	0	0	8	8	Aspiration	0	0	0	0
D2AR10	-9.45108	-40.4806	B	NA	2011-09-21		1	0	0	0	10	10	Aspiration	0	0	0	0
D2AR11	-9.45155	-40.4796	B	NA	2011-09-21		1	0	0	5	13	18	Aspiration	0	0	0	0
D2AR12	-9.45281	-40.4785	A	NA	2011-09-21		1	0	0	3	5	8	Aspiration	0	0	0	0
D2AR13	-9.45237	-40.4794	A	NA	2011-09-21		1	1	0	0	1	1	Aspiration	0	0	1	0
D2AR14	-9.454	-40.478	A	NA	2011-09-21		1	1	0	0	0	0	Aspiration	1	0	0	0
D2AR15	-9.45378	-40.4784	A	NA	2011-09-21		1	1	0	4	3	7	Aspiration	0	0	1	0
D2AR16	-9.4528	-40.4794	A	NA	2011-09-21		1	1	1	0	0	0	Aspiration	0	1	1	0
D2AR17	-9.45289	-40.4796	A	NA	2011-09-21		1	0	0	3	0	3	Aspiration	0	0	0	0
D2AR18	-9.45288	-40.4799	A	NA	2011-09-21		1	1	0	3	1	4	Aspiration	0	0	1	0
D2AR19	-9.45288	-40.4806	A	NA	2011-09-21		1	4	1	6	20	26	Aspiration	0	1	4	0
D2AR20	-9.45357	-40.4794	A	NA	2011-09-21		1	0	0	1	6	7	Aspiration	0	0	0	0
D2AR21	-9.45308	-40.4809	B	NA	2011-09-21		1	4	0	0	1	1	Aspiration	1	0	3	0
D2AR22	-9.4527	-40.4811	B	NA	2011-09-21		1	0	0	9	7	16	Aspiration	0	0	0	0
D2AR23	-9.45126	-40.4808	B	NA	2011-09-21		1	0	0	2	3	5	Aspiration	0	0	0	0
D2AR24	-9.45218	-40.4814	B	NA	2011-09-21		1	0	0	7	6	13	Aspiration	0	0	0	0
D2AR25	-9.45317	-40.4815	B	NA	2011-09-21		1	0	0	1	4	5	Aspiration	0	0	0	0
D2AR26			U	NA	2011-09-21		1	0	0	4	8	12	Aspiration	0	0	0	0
D2AR27			U	NA	2011-09-21		1	0	0	6	8	14	Aspiration	0	0	0	0
D2AR28			U	NA	2011-09-21		1	0	1	0	12	12	Aspiration	0	1	0	0
D2AR29			U	NA	2011-09-21		1	1	0	5	5	10	Aspiration	1	0	0	0
D2AR30			U	NA	2011-09-21		1	1	0	4	1	5	Aspiration	1	0	0	0
1201	-9.45171	-40.4805	B	21/09/2011	2011-09-22	1	1	2	1	17	13	30	BG Sentinel
1202	-9.45358	-40.4783	A	21/09/2011	2011-09-22	1	1	3	0	10	14	24	BG Sentinel
1203	-9.4507	-40.4794	B	21/09/2011	2011-09-22	1	1	0	0	30	67	97	BG Sentinel
D3AR1	-9.44415	-40.4848	U	NA	2011-09-22		1	0	0	35	27	62	Aspiration	0	0	0	0
D3AR2	-9.44631	-40.4845	U	NA	2011-09-22		1	0	0	8	12	20	Aspiration	0	0	0	0
D3AR3	-9.44653	-40.483	U	NA	2011-09-22		1	4	5	25	7	32	Aspiration	4	5	0	0
D3AR4	-9.44723	-40.4833	U	NA	2011-09-22		1	0	0	9	17	26	Aspiration	0	0	0	0
D3AR5	-9.448	-40.4847	U	NA	2011-09-22		1	0	0	8	21	29	Aspiration	0	0	0	0
D3AR6	-9.45057	-40.4794	B	NA	2011-09-22		1	0	0	2	3	5	Aspiration	0	0	0	0
D3AR7	-9.45098	-40.4792	B	NA	2011-09-22		1	0	0	3	5	8	Aspiration	0	0	0	0
D3AR8	-9.45069	-40.4803	B	NA	2011-09-22		1	0	0	1	8	9	Aspiration	0	0	0	0
D3AR9	-9.4508	-40.4796	B	NA	2011-09-22		1	1	1	1	2	3	Aspiration	1	1	0	0
D3AR10	-9.45149	-40.4799	B	NA	2011-09-22		1	1	0	2	6	8	Aspiration	1	0	0	0
D3AR11	-9.45149	-40.4793	B	NA	2011-09-22		1	0	1	2	1	3	Aspiration	0	1	0	0
D3AR12	-9.45327	-40.4783	A	NA	2011-09-22		1	0	2	2	3	5	Aspiration	0	2	0	0
D3AR13	-9.45234	-40.4794	A	NA	2011-09-22		1	0	0	1	0	1	Aspiration	0	0	0	0
D3AR14	-9.45375	-40.4781	A	NA	2011-09-22		1	0	0	3	3	6	Aspiration	0	0	0	0
D3AR15	-9.45397	-40.4784	A	NA	2011-09-22		1	0	0	5	1	6	Aspiration	0	0	0	0
D3AR16	-9.4525	-40.4796	A	NA	2011-09-22		1	0	1	4	9	13	Aspiration	0	1	0	0
D3AR17	-9.45267	-40.4797	A	NA	2011-09-22		1	1	0	0	8	8	Aspiration	1	0	0	0
D3AR18	-9.45308	-40.4797	A	NA	2011-09-22		1	0	0	2	3	5	Aspiration	0	0	0	0
D3AR19	-9.45316	-40.4799	A	NA	2011-09-22		1	0	0	7	3	10	Aspiration	0	0	0	0
D3AR20	-9.4536	-40.4799	A	NA	2011-09-22		1	0	0	3	3	6	Aspiration	0	0	0	0
D3AR21	-9.45336	-40.4807	A	NA	2011-09-22		1	0	0	1	4	5	Aspiration	0	0	0	0
D3AR22	-9.4523	-40.4809	B	NA	2011-09-22		1	0	0	3	1	4	Aspiration	0	0	0	0
D3AR23	-9.45154	-40.481	B	NA	2011-09-22		1	1	0	2	0	2	Aspiration	0	0	1	0
D3AR24	-9.45238	-40.4816	B	NA	2011-09-22		1	4	1	0	4	4	Aspiration	2	1	2	0
D3AR25	-9.45309	-40.4817	B	NA	2011-09-22		1	0	0	0	2	2	Aspiration	0	0	0	0
D3AR26			U	NA	2011-09-22		1	0	0	37	15	52	Aspiration	0	0	0	0
D3AR27			U	NA	2011-09-22		1	0	0	76	51	127	Aspiration	0	0	0	0
D3AR28			U	NA	2011-09-22		1	0	0	182	94	276	Aspiration	0	0	0	0
D3AR29			U	NA	2011-09-22		1	0	0	22	8	30	Aspiration	0	0	0	0
D3AR30			U	NA	2011-09-22		1	0	0	36	31	67	Aspiration	0	0	0	0
1201	-9.45171	-40.4805	B	22/09/2011	2011-09-23	1	1	2	0	1	0	1	BG Sentinel
1202	-9.45358	-40.4783	A	22/09/2011	2011-09-23	1	1	7	0	14	19	33	BG Sentinel
1203	-9.4507	-40.4794	B	22/09/2011	2011-09-23	1	1	3	0	19	35	54	BG Sentinel
D4AR1	-9.44473	-40.4838	U	NA	2011-09-23		1	0	0	53	24	77	Aspiration	0	0	0	0
D4AR2	-9.44538	-40.4839	U	NA	2011-09-23		1	0	0	63	26	89	Aspiration	0	0	0	0
D4AR3	-9.44665	-40.4831	U	NA	2011-09-23		1	0	0	18	17	35	Aspiration	0	0	0	0
D4AR4	-9.44774	-40.4835	U	NA	2011-09-23		1	0	0	4	10	14	Aspiration	0	0	0	0
D4AR5	-9.44835	-40.4841	U	NA	2011-09-23		1	0	0	4	12	16	Aspiration	0	0	0	0
D4AR6	-9.44996	-40.4796	B	NA	2011-09-23		1	0	0	27	27	54	Aspiration	0	0	0	0
D4AR7	-9.45177	-40.4787	B	NA	2011-09-23		1	0	0	1	4	5	Aspiration	0	0	0	0
D4AR8	-9.45063	-40.4802	B	NA	2011-09-23		1	0	0	0	0	0	Aspiration	0	0	0	0
D4AR9	-9.45134	-40.4794	B	NA	2011-09-23		1	0	0	4	6	10	Aspiration	0	0	0	0
D4AR10	-9.45155	-40.48	B	NA	2011-09-23		1	0	0	0	0	0	Aspiration	0	0	0	0
D4AR11	-9.45151	-40.4794	B	NA	2011-09-23		1	3	0	0	1	1	Aspiration	3	0	0	0
D4AR12	-9.45343	-40.4782	A	NA	2011-09-23		1	0	0	2	2	4	Aspiration	0	0	0	0
D4AR13	-9.45264	-40.4791	A	NA	2011-09-23		1	1	0	3	10	13	Aspiration	1	0	0	0
D4AR14	-9.45369	-40.4782	A	NA	2011-09-23		1	1	0	0	4	4	Aspiration	1	0	0	0
D4AR15	-9.45359	-40.4789	A	NA	2011-09-23		1	0	0	0	2	2	Aspiration	0	0	0	0
D4AR16	-9.45246	-40.4797	A	NA	2011-09-23		1	0	0	0	6	6	Aspiration	0	0	0	0
D4AR17	-9.45222	-40.4802	A	NA	2011-09-23		1	1	0	2	4	6	Aspiration	1	0	0	0
D4AR18	-9.45316	-40.4796	A	NA	2011-09-23		1	1	0	0	0	0	Aspiration	1	0	0	0
D4AR19	-9.45327	-40.4797	A	NA	2011-09-23		1	0	0	0	1	1	Aspiration	0	0	0	0
D4AR20	-9.45363	-40.4798	A	NA	2011-09-23		1	1	0	0	0	0	Aspiration	1	0	0	0
D4AR21	-9.45305	-40.4812	B	NA	2011-09-23		1	0	0	0	1	1	Aspiration	0	0	0	0
D4AR22	-9.4524	-40.481	B	NA	2011-09-23		1	0	0	0	4	4	Aspiration	0	0	0	0
D4AR23	-9.45134	-40.4809	B	NA	2011-09-23		1	0	0	3	2	5	Aspiration	0	0	0	0
D4AR24	-9.453	-40.4819	B	NA	2011-09-23		1	3	0	0	0	0	Aspiration	2	0	1	0
D4AR25	-9.45314	-40.4816	B	NA	2011-09-23		1	2	0	0	0	0	Aspiration	2	0	0	0
D4AR26			U	NA	2011-09-23		1	0	0	8	27	35	Aspiration	0	0	0	0
D4AR27			U	NA	2011-09-23		1	0	0	37	87	124	Aspiration	0	0	0	0
D4AR28			U	NA	2011-09-23		1	0	0	20	19	39	Aspiration	0	0	0	0
D4AR29			U	NA	2011-09-23		1	0	2	1	19	20	Aspiration	0	2	0	0
D4AR30			U	NA	2011-09-23		1	2	0	16	17	33	Aspiration	2	0	0	0
1201	-9.45171	-40.4805	B	23/09/2011	2011-09-24	1	1	63	1	33	14	47	BG Sentinel
1202	-9.45358	-40.4783	A	23/09/2011	2011-09-24	1	1	8	1	10	21	31	BG Sentinel
1203	-9.4507	-40.4794	B	23/09/2011	2011-09-24	1	1	0	0	14	43	57	BG Sentinel
D5AR1			U	NA	2011-09-24		0	0	0			0	Aspiration
D5AR2			U	NA	2011-09-24		0	0	0			0	Aspiration
D5AR3			U	NA	2011-09-24		0	0	0			0	Aspiration
D5AR4			U	NA	2011-09-24		0	0	0			0	Aspiration
D5AR5			U	NA	2011-09-24		0	0	0			0	Aspiration
D5AR6	-9.45051	-40.4794	B	NA	2011-09-24		1	0	0	0	0	0	Aspiration	0	0	0	0
D5AR7	-9.45171	-40.4787	B	NA	2011-09-24		1	1	0	4	4	8	Aspiration	1	0	0	0
D5AR8	-9.45021	-40.4798	B	NA	2011-09-24		1	0	0	0	0	0	Aspiration	0	0	0	0
D5AR9	-9.45131	-40.4793	B	NA	2011-09-24		1	0	0	0	0	0	Aspiration	0	0	0	0
D5AR10	-9.45161	-40.4801	B	NA	2011-09-24		1	0	0	3	2	5	Aspiration	0	0	0	0
D5AR11	-9.45159	-40.4797	B	NA	2011-09-24		1	1	0	0	0	0	Aspiration	1	0	0	0
D5AR12	-9.45254	-40.4787	A	NA	2011-09-24		1	1	0	0	0	0	Aspiration	1	0	0	0
D5AR13	-9.45295	-40.4788	A	NA	2011-09-24		1	20	0	16	2	18	Aspiration	20	0	0	0
D5AR14	-9.45329	-40.4785	A	NA	2011-09-24		1	12	0	12	11	23	Aspiration	12	0	0	0
D5AR15	-9.45339	-40.4787	A	NA	2011-09-24		1	4	0	42	20	62	Aspiration	4	0	0	0
D5AR16	-9.45295	-40.4792	A	NA	2011-09-24		1	12	2	16	23	39	Aspiration	12	2	0	0
D5AR17	-9.4531	-40.4794	A	NA	2011-09-24		1	8	0	14	7	21	Aspiration	8	0	0	0
D5AR18	-9.453	-40.4798	A	NA	2011-09-24		1	3	0	3	2	5	Aspiration	3	0	0	0
D5AR19	-9.45294	-40.4802	A	NA	2011-09-24		1	1	0	0	1	1	Aspiration	1	0	0	0
D5AR20	-9.45357	-40.48	A	NA	2011-09-24		1	0	0	1	0	1	Aspiration	0	0	0	0
D5AR21	-9.453	-40.4811	B	NA	2011-09-24		1	4	0	1	2	3	Aspiration	4	0	0	0
D5AR22	-9.45217	-40.4808	B	NA	2011-09-24		1	2	0	0	2	2	Aspiration	2	0	0	0
D5AR23	-9.45194	-40.4805	B	NA	2011-09-24		1	0	0	0	1	1	Aspiration	0	0	0	0
D5AR24	-9.45207	-40.4813	B	NA	2011-09-24		1	7	0	0	0	0	Aspiration	7	0	0	0
D5AR25	-9.45193	-40.481	B	NA	2011-09-24		1	3	0	0	1	1	Aspiration	3	0	0	0
D5AR26			U	NA	2011-09-24		0	0	0			0	Aspiration
D5AR27			U	NA	2011-09-24		0	0	0			0	Aspiration
D5AR28			U	NA	2011-09-24		0	0	0			0	Aspiration
D5AR29			U	NA	2011-09-24		0	0	0			0	Aspiration
D5AR30			U	NA	2011-09-24		0	0	0			0	Aspiration
1201	-9.45171	-40.4805	B	24/09/2011	2011-09-25	1	1	28	1	54	46	100	BG Sentinel
1202	-9.45358	-40.4783	A	24/09/2011	2011-09-25	1	1	12	0	8	21	29	BG Sentinel
1203	-9.4507	-40.4794	B	24/09/2011	2011-09-25	1	1	3	0	12	31	43	BG Sentinel
D6AR1			U	NA	2011-09-25		0	0	0			0	Aspiration
D6AR2			U	NA	2011-09-25		0	0	0			0	Aspiration
D6AR3			U	NA	2011-09-25		0	0	0			0	Aspiration
D6AR4			U	NA	2011-09-25		0	0	0			0	Aspiration
D6AR5			U	NA	2011-09-25		0	0	0			0	Aspiration
D6AR6	-9.45047	-40.4795	B	NA	2011-09-25		1	0	0	2	2	4	Aspiration	0	0	0	0
D6AR7	-9.45164	-40.4788	B	NA	2011-09-25		1	1	0	0	4	4	Aspiration	1	0	0	0
D6AR8	-9.4503	-40.4799	B	NA	2011-09-25		1	0	0	1	2	3	Aspiration	0	0	0	0
D6AR9	-9.45082	-40.4797	B	NA	2011-09-25		1	0	0	1	6	7	Aspiration	0	0	0	0
D6AR10	-9.45168	-40.4801	B	NA	2011-09-25		1	0	0	0	3	3	Aspiration	0	0	0	0
D6AR11	-9.45154	-40.4795	B	NA	2011-09-25		1	0	0	3	1	4	Aspiration	0	0	0	0
D6AR12	-9.45228	-40.4788	A	NA	2011-09-25		1	0	0	8	7	15	Aspiration	0	0	0	0
D6AR13			A	NA	2011-09-25		1	1	0	9	8	17	Aspiration	1	0	0	0
D6AR14	-9.4536	-40.4783	A	NA	2011-09-25		1	0	0	11	16	27	Aspiration	0	0	0	0
D6AR15	-9.45399	-40.4783	A	NA	2011-09-25		1	0	0	29	15	44	Aspiration	0	0	0	0
D6AR16	-9.45258	-40.4796	A	NA	2011-09-25		1	2	0	19	16	35	Aspiration	2	0	0	0
D6AR17	-9.45278	-40.4796	A	NA	2011-09-25		1	5	0	3	5	8	Aspiration	4	0	1	0
D6AR18	-9.45274	-40.48	A	NA	2011-09-25		1	12	0	6	3	9	Aspiration	10	0	2	0
D6AR19	-9.4529	-40.4805	A	NA	2011-09-25		1	0	0	1	26	27	Aspiration	0	0	0	0
D6AR20	-9.45356	-40.4795	A	NA	2011-09-25		1	0	0	0	10	10	Aspiration	0	0	0	0
D6AR21	-9.45328	-40.4803	A	NA	2011-09-25		1	0	0	12	5	17	Aspiration	0	0	0	0
D6AR22	-9.4527	-40.4809	B	NA	2011-09-25		1	1	2	21	12	33	Aspiration	1	2	0	0
D6AR23	-9.45147	-40.4809	B	NA	2011-09-25		1	0	0	0	11	11	Aspiration	0	0	0	0
D6AR24	-9.45287	-40.4818	B	NA	2011-09-25		1	0	1	0	14	14	Aspiration	0	1	0	0
D6AR25	-9.45305	-40.4815	B	NA	2011-09-25		1	0	0	7	8	15	Aspiration	0	0	0	0
D6AR26			U	NA	2011-09-25		0	0	0			0	Aspiration
D6AR27			U	NA	2011-09-25		0	0	0			0	Aspiration
D6AR28			U	NA	2011-09-25		0	0	0			0	Aspiration
D6AR29			U	NA	2011-09-25		0	0	0			0	Aspiration
D6AR30			U	NA	2011-09-25		0	0	0			0	Aspiration
1201	-9.45171	-40.4805	B	25/09/2011	2011-09-26	1	1	0	0	0	0	0	BG Sentinel
1202	-9.45358	-40.4783	A	25/09/2011	2011-09-26	1	1	2	0	3	10	13	BG Sentinel
1203	-9.4507	-40.4794	B	25/09/2011	2011-09-26	1	1	0	1	15	16	31	BG Sentinel
D7AR1	-9.44519	-40.4833	U	NA	2011-09-26		1	0	0	41	22	63	Aspiration	0	0	0	0
D7AR2	-9.44569	-40.4838	U	NA	2011-09-26		1	0	8	25	48	73	Aspiration	0	8	0	0
D7AR3	-9.44618	-40.4821	U	NA	2011-09-26		1	0	0	7	3	10	Aspiration	0	0	0	0
D7AR4	-9.44781	-40.4831	U	NA	2011-09-26		1	0	0	16	22	38	Aspiration	0	0	0	0
D7AR5	-9.44853	-40.4839	U	NA	2011-09-26		1	0	1	28	14	42	Aspiration	0	1	0	0
D7AR6	-9.45039	-40.4795	B	NA	2011-09-26		1	0	2	2	3	5	Aspiration	0	2	0	0
D7AR7	-9.45141	-40.4789	B	NA	2011-09-26		1	0	0	1	1	2	Aspiration	0	0	0	0
D7AR8	-9.45048	-40.4801	B	NA	2011-09-26		1	0	0	3	4	7	Aspiration	0	0	0	0
D7AR9	-9.45104	-40.4794	B	NA	2011-09-26		1	0	0	4	2	6	Aspiration	0	0	0	0
D7AR10	-9.45113	-40.4807	B	NA	2011-09-26		1	0	0	4	3	7	Aspiration	0	0	0	0
D7AR11	-9.45183	-40.4799	A	NA	2011-09-26		1	2	0	1	2	3	Aspiration	2	0	0	0
D7AR12	-9.45351	-40.4781	A	NA	2011-09-26		1	0	0	5	4	9	Aspiration	0	0	0	0
D7AR13	-9.45254	-40.4792	A	NA	2011-09-26		1	2	3	5	9	14	Aspiration	2	3	0	0
D7AR14	-9.4535	-40.4784	A	NA	2011-09-26		1	0	0	1	5	6	Aspiration	0	0	0	0
D7AR15	-9.45382	-40.4787	A	NA	2011-09-26		1	0	0	5	12	17	Aspiration	0	0	0	0
D7AR16	-9.4527	-40.4794	A	NA	2011-09-26		1	0	3	3	13	16	Aspiration	0	3	0	0
D7AR17	-9.45249	-40.4799	A	NA	2011-09-26		1	0	1	1	1	2	Aspiration	0	1	0	0
D7AR18	-9.45296	-40.4799	A	NA	2011-09-26		1	0	0	3	4	7	Aspiration	0	0	0	0
D7AR19	-9.45296	-40.4804	A	NA	2011-09-26		1	0	0	0	8	8	Aspiration	0	0	0	0
D7AR20	-9.45387	-40.4789	A	NA	2011-09-26		1	1	0	3	4	7	Aspiration	1	0	0	0
D7AR21	-9.45311	-40.4808	A	NA	2011-09-26		1	0	0	0	3	3	Aspiration	0	0	0	0
D7AR22	-9.45236	-40.4809	B	NA	2011-09-26		1	2	4	3	5	8	Aspiration	2	4	0	0
D7AR23	-9.45182	-40.4806	B	NA	2011-09-26		1	0	1	1	0	1	Aspiration	0	1	0	0
D7AR24	-9.45243	-40.4817	B	NA	2011-09-26		1	0	0	2	4	6	Aspiration	0	0	0	0
D7AR25	-9.452	-40.481	B	NA	2011-09-26		1	0	0	1	5	6	Aspiration	0	0	0	0
D7AR26			U	NA	2011-09-26		0	0	0			0	Aspiration
D7AR27			U	NA	2011-09-26		0	0	0			0	Aspiration
D7AR28			U	NA	2011-09-26		0	0	0			0	Aspiration
D7AR29			U	NA	2011-09-26		0	0	0			0	Aspiration
D7AR30			U	NA	2011-09-26		0	0	0			0	Aspiration
1201	-9.45171	-40.4805	B	26/09/2011	2011-09-27	1	1	81	0	16	13	29	BG Sentinel
1202	-9.45358	-40.4783	A	26/09/2011	2011-09-27	1	1	17	1	2	13	15	BG Sentinel
1203	-9.4507	-40.4794	B	26/09/2011	2011-09-27	1	1	8	0	15	28	43	BG Sentinel
D8AR1	-9.4448	-40.4848	U	NA	2011-09-27		1	0	0	7	4	11	Aspiration	0	0	0	0
D8AR2	-9.44544	-40.484	U	NA	2011-09-27		1	0	0	11	15	26	Aspiration	0	0	0	0
D8AR3	-9.44669	-40.4831	U	NA	2011-09-27		1	0	0	29	44	73	Aspiration	0	0	0	0
D8AR4	-9.44805	-40.4833	U	NA	2011-09-27		1	0	0	4	13	17	Aspiration	0	0	0	0
D8AR5	-9.44897	-40.4843	U	NA	2011-09-27		1	0	0	6	5	11	Aspiration	0	0	0	0
D8AR6	-9.45027	-40.4796	B	NA	2011-09-27		1	4	0	0	6	6	Aspiration	4	0	0	0
D8AR7	-9.45116	-40.4791	B	NA	2011-09-27		1	3	0	0	1	1	Aspiration	3	0	0	0
D8AR8	-9.45044	-40.4798	B	NA	2011-09-27		1	4	0	3	1	4	Aspiration	4	0	0	0
D8AR9	-9.45088	-40.4795	B	NA	2011-09-27		1	2	1	1	3	4	Aspiration	2	1	0	0
D8AR10	-9.45127	-40.4805	B	NA	2011-09-27		1	2	0	1	0	1	Aspiration	2	0	0	0
D8AR11	-9.45172	-40.4798	B	NA	2011-09-27		1	0	0	4	3	7	Aspiration	0	0	0	0
D8AR12	-9.45366	-40.478	A	NA	2011-09-27		1	1	0	3	3	6	Aspiration	1	0	0	0
D8AR13	-9.45244	-40.4793	A	NA	2011-09-27		1	2	0	2	0	2	Aspiration	2	0	0	0
D8AR14	-9.45409	-40.4779	A	NA	2011-09-27		1	1	0	1	8	9	Aspiration	1	0	0	0
D8AR15	-9.45364	-40.4789	A	NA	2011-09-27		1	5	0	2	1	3	Aspiration	5	0	0	0
D8AR16	-9.45224	-40.4799	A	NA	2011-09-27		1	3	0	0	0	0	Aspiration	3	0	0	0
D8AR17	-9.45299	-40.4795	A	NA	2011-09-27		1	0	1	0	2	2	Aspiration	0	1	0	0
D8AR18	-9.45335	-40.4794	A	NA	2011-09-27		1	1	0	0	0	0	Aspiration	1	0	0	0
D8AR19	-9.453	-40.4801	A	NA	2011-09-27		1	10	0	10	12	22	Aspiration	10	0	0	0
D8AR20	-9.45383	-40.479	A	NA	2011-09-27		1	7	0	4	6	10	Aspiration	7	0	0	0
D8AR21	-9.4534	-40.4805	A	NA	2011-09-27		1	3	0	15	11	26	Aspiration	3	0	0	0
D8AR22	-9.45204	-40.4808	B	NA	2011-09-27		1	3	0	6	7	13	Aspiration	3	0	0	0
D8AR23	-9.45169	-40.4808	B	NA	2011-09-27		1	2	0	0	3	3	Aspiration	2	0	0	0
D8AR24	-9.45292	-40.482	B	NA	2011-09-27		1	0	0	1	5	6	Aspiration	0	0	0	0
D8AR25	-9.45217	-40.4811	B	NA	2011-09-27		1	3	0	8	2	10	Aspiration	3	0	0	0
D8AR26	-9.44496	-40.4837	U	NA	2011-09-27		1	0	0	1	2	3	Aspiration	0	0	0	0
D8AR27	-9.44556	-40.4835	U	NA	2011-09-27		1	0	0	4	3	7	Aspiration	0	0	0	0
D8AR28	-9.44643	-40.4833	U	NA	2011-09-27		1	0	0	1	5	6	Aspiration	0	0	0	0
D8AR29	-9.44787	-40.4831	U	NA	2011-09-27		1	0	0	1	2	3	Aspiration	0	0	0	0
D8AR30	-9.44886	-40.4842	U	NA	2011-09-27		1	0	0	1	13	14	Aspiration	0	0	0	0
1201	-9.45171	-40.4805	B	27/09/2011	2011-09-28	1	1	5	0	9	9	18	BG Sentinel
1202	-9.45358	-40.4783	A	27/09/2011	2011-09-28	1	1	2	0	1	1	2	BG Sentinel
1203	-9.4507	-40.4794	B	27/09/2011	2011-09-28	1	1	3	0	24	59	83	BG Sentinel
D9AR1	-9.44478	-40.4845	U	NA	2011-09-28		1	0	1	31	66	97	Aspiration	0	1	0	0
D9AR2	-9.4463	-40.4839	U	NA	2011-09-28		1	0	0	93	33	126	Aspiration	0	0	0	0
D9AR3	-9.44569	-40.4825	U	NA	2011-09-28		1	0	0	37	41	78	Aspiration	0	0	0	0
D9AR4	-9.44755	-40.4839	U	NA	2011-09-28		1	0	0	38	29	67	Aspiration	0	0	0	0
D9AR5	-9.44879	-40.4838	U	NA	2011-09-28		1	0	1	8	18	26	Aspiration	0	1	0	0
D9AR6	-9.45005	-40.4796	B	NA	2011-09-28		1	0	1	10	6	16	Aspiration	0	1	0	0
D9AR7	-9.45127	-40.479	B	NA	2011-09-28		1	3	1	3	9	12	Aspiration	3	1	0	0
D9AR8	-9.45049	-40.4797	B	NA	2011-09-28		1	1	0	5	3	8	Aspiration	1	0	0	0
D9AR9	-9.45111	-40.4794	B	NA	2011-09-28		1	2	0	2	5	7	Aspiration	2	0	0	0
D9AR10	-9.45134	-40.4802	B	NA	2011-09-28		1	3	0	1	4	5	Aspiration	3	0	0	0
D9AR11	-9.45164	-40.4798	B	NA	2011-09-28		1	0	0	3	7	10	Aspiration	0	0	0	0
D9AR12	-9.45307	-40.4779	A	NA	2011-09-28		1	0	0	4	1	5	Aspiration	0	0	0	0
D9AR13	-9.45291	-40.4789	A	NA	2011-09-28		1	0	0	5	7	12	Aspiration	0	0	0	0
D9AR14	-9.45337	-40.4785	A	NA	2011-09-28		1	3	0	65	26	91	Aspiration	3	0	0	0
D9AR15	-9.45366	-40.4786	A	NA	2011-09-28		1	0	0	1	2	3	Aspiration	0	0	0	0
D9AR16	-9.45266	-40.4795	A	NA	2011-09-28		1	3	0	0	0	0	Aspiration	3	0	0	0
D9AR17	-9.45258	-40.4798	A	NA	2011-09-28		1	1	0	3	2	5	Aspiration	1	0	0	0
D9AR18	-9.4533	-40.4794	A	NA	2011-09-28		1	0	0	0	0	0	Aspiration	0	0	0	0
D9AR19	-9.45321	-40.4798	A	NA	2011-09-28		1	4	0	15	23	38	Aspiration	4	0	0	0
D9AR20	-9.45369	-40.4797	A	NA	2011-09-28		1	1	0	30	20	50	Aspiration	1	0	0	0
D9AR21	-9.45331	-40.4802	A	NA	2011-09-28		1	1	0	9	6	15	Aspiration	1	0	0	0
D9AR22	-9.45211	-40.4806	B	NA	2011-09-28		1	1	0	31	17	48	Aspiration	1	0	0	0
D9AR23	-9.45176	-40.4807	B	NA	2011-09-28		1	0	0	2	5	7	Aspiration	0	0	0	0
D9AR24	-9.45247	-40.4817	B	NA	2011-09-28		1	0	0	9	5	14	Aspiration	0	0	0	0
D9AR25	-9.45207	-40.4811	B	NA	2011-09-28		1	0	0	0	6	6	Aspiration	0	0	0	0
D9AR26	-9.44504	-40.4831	U	NA	2011-09-28		1	0	0	5	6	11	Aspiration	0	0	0	0
D9AR27	-9.44598	-40.4838	U	NA	2011-09-28		1	0	0	1	4	5	Aspiration	0	0	0	0
D9AR28	-9.44629	-40.4836	U	NA	2011-09-28		1	0	0	8	5	13	Aspiration	0	0	0	0
D9AR29	-9.44767	-40.4834	U	NA	2011-09-28		1	0	0	12	11	23	Aspiration	0	0	0	0
D9AR30	-9.44863	-40.4844	U	NA	2011-09-28		1	0	0	61	31	92	Aspiration	0	0	0	0
1201	-9.45171	-40.4805	B	28/09/2011	2011-09-29	1	1	16	1	12	7	19	BG Sentinel
1202	-9.45358	-40.4783	A	28/09/2011	2011-09-29	1	1	21	3	5	28	33	BG Sentinel
1203	-9.4507	-40.4794	B	28/09/2011	2011-09-29	1	1	3	0	20	52	72	BG Sentinel
1101	-9.45391	-40.4788	B	07/11/2011	2011-11-08	1	1	91	0	2	4	6	BG Sentinel	0	0	91	0
1102	-9.45344	-40.479	A	07/11/2011	2011-11-08	1	1	130	0	5	7	12	BG Sentinel	53	0	77	0
1103	-9.45221	-40.4806	B	07/11/2011	2011-11-08	1	1	5	2	1	5	6	BG Sentinel	2	2	3	0
1104	-9.4536	-40.4782	B	07/11/2011	2011-11-08	1	1	104	0	11	13	24	BG Sentinel	42	0	62	0
1105	-9.45172	-40.4787	A	07/11/2011	2011-11-08	1	1	3	0	1	0	1	BG Sentinel	1	0	2	0
1106	-9.45164	-40.4798	B	07/11/2011	2011-11-08	1	1	124	4	41	48	89	BG Sentinel	9	4	120	0
1107	-9.45367	-40.4788	B	07/11/2011	2011-11-08	1	1	39	0	2	5	7	Mosquitito	4	0	35	0
1108	-9.45304	-40.4798	A	07/11/2011	2011-11-08	1	1	8	0	3	2	5	Mosquitito	1	0	7	0
1109	-9.45231	-40.4812	B	07/11/2011	2011-11-08	1	1	22	1	3	8	11	Mosquitito	2	1	20	0
1110	-9.45374	-40.4781	B	07/11/2011	2011-11-08	1	1	69	1	6	12	18	Mosquitito	32	1	37	0
1111	-9.45303	-40.4781	A	07/11/2011	2011-11-08	1	1	59	38	70	32	102	Mosquitito	50	38	9	0
1112	-9.45155	-40.4796	B	07/11/2011	2011-11-08	1	1	127	4	55	37	92	Mosquitito	64	4	63	0
1101	-9.45391	-40.4788	B	08/11/2011	2011-11-09	1	1	32	2	4	4	8	BG Sentinel	4	2	28	0
1102	-9.45344	-40.479	A	08/11/2011	2011-11-09	1	1	34	0	7	3	10	BG Sentinel	7	0	27	0
1103	-9.45221	-40.4806	B	08/11/2011	2011-11-09	1	1	3	2	1	1	2	BG Sentinel	0	2	3	0
1104	-9.4536	-40.4782	B	08/11/2011	2011-11-09	1	1	23	2	12	8	20	BG Sentinel	12	2	11	0
1105	-9.45172	-40.4787	A	08/11/2011	2011-11-09	1	1	1	0	2	2	4	BG Sentinel	0	0	1	0
1106	-9.45164	-40.4798	B	08/11/2011	2011-11-09	1	1	4	1	10	5	15	BG Sentinel	1	1	3	0
1107	-9.45367	-40.4788	B	08/11/2011	2011-11-09	1	1	3	0	6	2	8	Mosquitito	1	0	2	0
1108	-9.45304	-40.4798	A	08/11/2011	2011-11-09	1	1	3	0	7	2	9	Mosquitito	1	0	2	0
1109	-9.45231	-40.4812	B	08/11/2011	2011-11-09	1	1	9	1	10	6	16	Mosquitito	4	1	5	0
1110	-9.45374	-40.4781	B	08/11/2011	2011-11-09	1	1	13	2	11	7	18	Mosquitito	8	2	5	0
1111	-9.45303	-40.4781	A	08/11/2011	2011-11-09	1	1	50	40	54	66	120	Mosquitito	32	40	18	0
1112	-9.45155	-40.4796	B	08/11/2011	2011-11-09	1	1	32	2	37	25	62	Mosquitito	14	2	18	0
1101	-9.45391	-40.4788	B	09/11/2011	2011-11-10	1	1	10	0	8	7	15	BG Sentinel	1	0	9	0
1102	-9.45344	-40.479	A	09/11/2011	2011-11-10	1	1	33	0	5	6	11	BG Sentinel	3	0	30	0
1103	-9.45221	-40.4806	B	09/11/2011	2011-11-10	1	1	0	0	0	1	1	BG Sentinel	0	0	0	0
1104	-9.4536	-40.4782	B	09/11/2011	2011-11-10	1	1	3	1	7	0	7	BG Sentinel	3	1	0	0
1105	-9.45172	-40.4787	A	09/11/2011	2011-11-10	1	1	0	0	1	2	3	BG Sentinel	0	0	0	0
1106	-9.45164	-40.4798	B	09/11/2011	2011-11-10	1	1	12	1	16	19	35	BG Sentinel	7	1	5	0
1107	-9.45367	-40.4788	B	09/11/2011	2011-11-10	1	1	5	0	11	8	19	Mosquitito	0	0	5	0
1108	-9.45304	-40.4798	A	09/11/2011	2011-11-10	1	1	2	0	2	0	2	Mosquitito	1	0	1	0
1109	-9.45231	-40.4812	B	09/11/2011	2011-11-10	1	1	8	2	28	11	39	Mosquitito	2	2	4	0
1110	-9.45374	-40.4781	B	09/11/2011	2011-11-10	1	1	4	0	2	4	6	Mosquitito	1	0	3	0
1111	-9.45303	-40.4781	A	09/11/2011	2011-11-10	1	1	63	20	97	36	133	Mosquitito	63	20	0	0
1112	-9.45155	-40.4796	B	09/11/2011	2011-11-10	1	1	10	1	14	5	19	Mosquitito	5	1	5	0
1101	-9.45391	-40.4788	B	10/11/2011	2011-11-11	1	1	10	0	5	4	9	BG Sentinel	4	0	6	0
1102	-9.45344	-40.479	A	10/11/2011	2011-11-11	1	1	23	0	15	15	30	BG Sentinel	7	0	16	0
1103	-9.45221	-40.4806	B	10/11/2011	2011-11-11	1	1	0	0	0	0	0	BG Sentinel	0	0	0	0
1104	-9.4536	-40.4782	B	10/11/2011	2011-11-11	1	1	12	3	6	6	12	BG Sentinel	6	3	6	0
1105	-9.45172	-40.4787	A	10/11/2011	2011-11-11	1	1	39	0	1	3	4	BG Sentinel	39	0	0	0
1106	-9.45164	-40.4798	B	10/11/2011	2011-11-11	1	1	11	4	19	36	55	BG Sentinel	9	4	2	0
1107	-9.45367	-40.4788	B	10/11/2011	2011-11-11	1	1	0	1	8	5	13	Mosquitito	0	1	0	0
1108	-9.45304	-40.4798	A	10/11/2011	2011-11-11	1	1	7	0	22	7	29	Mosquitito	2	0	5	0
1109	-9.45231	-40.4812	B	10/11/2011	2011-11-11	1	1	0	0	1	0	1	Mosquitito	0	0	0	0
1110	-9.45374	-40.4781	B	10/11/2011	2011-11-11	1	1	7	0	16	24	40	Mosquitito	6	0	1	0
1111	-9.45303	-40.4781	A	10/11/2011	2011-11-11	1	1	170	36	80	38	118	Mosquitito	170	36	0	0
1112	-9.45155	-40.4796	B	10/11/2011	2011-11-11	1	1	0	0	26	9	35	Mosquitito	0	0	0	0
1101	-9.45391	-40.4788	B	11/11/2011	2011-11-12	1	1	4	0			0	BG Sentinel	2	0	2	0
1102	-9.45344	-40.479	A	11/11/2011	2011-11-12	1	1	5	0			0	BG Sentinel	5	0	0	0
1103	-9.45221	-40.4806	B	11/11/2011	2011-11-12	1	1	3	0			0	BG Sentinel	0	0	3	0
1104	-9.4536	-40.4782	B	11/11/2011	2011-11-12	1	0					0	BG Sentinel
1105	-9.45172	-40.4787	A	11/11/2011	2011-11-12	1	1	41	3			0	BG Sentinel	38	3	3	0
1106	-9.45164	-40.4798	B	11/11/2011	2011-11-12	1	1	27	2			0	BG Sentinel	25	2	2	0
1107	-9.45367	-40.4788	B	11/11/2011	2011-11-12	1	1	1	0			0	Mosquitito	1	0	0	0
1108	-9.45304	-40.4798	A	11/11/2011	2011-11-12	1	1	3	0			0	Mosquitito	1	0	2	0
1109	-9.45231	-40.4812	B	11/11/2011	2011-11-12	1	1	1	1			0	Mosquitito	1	1	0	0
1110	-9.45374	-40.4781	B	11/11/2011	2011-11-12	1	1	12	1			0	Mosquitito	8	1	4	0
1111	-9.45303	-40.4781	A	11/11/2011	2011-11-12	1	1	42	9			0	Mosquitito	42	9	0	0
1112	-9.45155	-40.4796	B	11/11/2011	2011-11-12	1	1	2	0			0	Mosquitito	1	0	1	0
1101	-9.45391	-40.4788	B	11/11/2011	2011-11-13	2	1	2	0	0	0	0	BG Sentinel	2	0	0	0
1102	-9.45344	-40.479	A	11/11/2011	2011-11-13	2	1	4	0	14	6	20	BG Sentinel	0	0	4	0
1103	-9.45221	-40.4806	B	11/11/2011	2011-11-13	2	1	8	0	0	0	0	BG Sentinel	8	0	0	0
1104	-9.4536	-40.4782	B	11/11/2011	2011-11-13	2	1	60	3	8	14	22	BG Sentinel	59	3	1	0
1105	-9.45172	-40.4787	A	11/11/2011	2011-11-13	2	0					0	BG Sentinel
1106	-9.45164	-40.4798	B	11/11/2011	2011-11-13	2	1	23	0	28	22	50	BG Sentinel	23	0	0	0
1107	-9.45367	-40.4788	B	11/11/2011	2011-11-13	2	0					0	Mosquitito
1108	-9.45304	-40.4798	A	11/11/2011	2011-11-13	2	1	5	0	0	0	0	Mosquitito	5	0	0	0
1109	-9.45231	-40.4812	B	11/11/2011	2011-11-13	2	1	1	0	0	0	0	Mosquitito	1	0	0	0
1110	-9.45374	-40.4781	B	11/11/2011	2011-11-13	2	0					0	Mosquitito
1111	-9.45303	-40.4781	A	11/11/2011	2011-11-13	2	1	20	9	30	18	48	Mosquitito	20	9	0	0
1112	-9.45155	-40.4796	B	11/11/2011	2011-11-13	2	0					0	Mosquitito
1101	-9.45391	-40.4788	B	13/11/2011	2011-11-14	1	1	3	0	0	0	0	BG Sentinel	3	0	0	0
1102	-9.45344	-40.479	A	13/11/2011	2011-11-14	1	1	0	0	13	6	19	BG Sentinel	0	0	0	0
1103	-9.45221	-40.4806	B	13/11/2011	2011-11-14	1	1	9	0	0	0	0	BG Sentinel	9	0	0	0
1104	-9.4536	-40.4782	B	13/11/2011	2011-11-14	1	1	59	3	8	13	21	BG Sentinel	59	3	0	0
1105	-9.45172	-40.4787	A	13/11/2011	2011-11-14	1	0					0	BG Sentinel
1106	-9.45164	-40.4798	B	13/11/2011	2011-11-14	1	1	23	0	29	22	51	BG Sentinel	23	0	0	0
1107	-9.45367	-40.4788	B	13/11/2011	2011-11-14	1	0					0	Mosquitito
1108	-9.45304	-40.4798	A	13/11/2011	2011-11-14	1	1	5	0	0	1	1	Mosquitito	5	0	0	0
1109	-9.45231	-40.4812	B	13/11/2011	2011-11-14	1	1	1	0	1	1	2	Mosquitito	1	0	0	0
1110	-9.45374	-40.4781	B	13/11/2011	2011-11-14	1	0					0	Mosquitito
1111	-9.45303	-40.4781	A	13/11/2011	2011-11-14	1	1	19	8	30	18	48	Mosquitito	19	8	0	0
1112	-9.45155	-40.4796	B	13/11/2011	2011-11-14	1	0					0	Mosquitito
1101	-9.45391	-40.4788	B	14/11/2011	2011-11-15	1	1	52	2	0	0	0	BG Sentinel	52	2	0	0
1102	-9.45344	-40.479	A	14/11/2011	2011-11-15	1	1	169	8	11	1	12	BG Sentinel	168	8	1	0
1103	-9.45221	-40.4806	B	14/11/2011	2011-11-15	1	1	9	1	2	5	7	BG Sentinel	9	1	0	0
1104	-9.4536	-40.4782	B	14/11/2011	2011-11-15	1	1	3	0	4	3	7	BG Sentinel	3	0	0	0
1105	-9.45172	-40.4787	A	11/11/2011	2011-11-15	4	1	4	0	1	1	2	BG Sentinel	4	0	0	0
1106	-9.45164	-40.4798	B	14/11/2011	2011-11-15	1	1	33	4	2	7	9	BG Sentinel	33	4	0	0
1107	-9.45367	-40.4788	B	11/11/2011	2011-11-15	4	1	16	0	3	7	10	Mosquitito	16	0	0	0
1108	-9.45304	-40.4798	A	14/11/2011	2011-11-15	1	1	66	3	3	11	14	Mosquitito	66	3	0	0
1109	-9.45231	-40.4812	B	14/11/2011	2011-11-15	1	1	69	6	12	36	48	Mosquitito	69	6	0	0
1110	-9.45374	-40.4781	B	11/11/2011	2011-11-15	4	1	117	3	10	8	18	Mosquitito	116	3	1	0
1111	-9.45303	-40.4781	A	14/11/2011	2011-11-15	1	1	24	31	45	34	79	Mosquitito	24	31	0	0
1112	-9.45155	-40.4796	B	11/11/2011	2011-11-15	4	1	1	0	1	0	1	Mosquitito	1	0	0	0
1301	-9.45335	-40.4808	A	16/01/2012	2012-01-17	1	1	27	1	3	2	5	BG Sentinel	7	1	20	0
1302	-9.45344	-40.479	A	16/01/2012	2012-01-17	1	1	236	0	3	3	6	BG Sentinel	26	0	210	0
1303	-9.45221	-40.4811	B	16/01/2012	2012-01-17	1		26	0	0	2	2	BG Sentinel	1	0	25	0
1304	-9.45151	-40.4802	B	16/01/2012	2012-01-17	1		23	1	2	4	6	BG Sentinel	4	1	19	0
1305	-9.45374	-40.4781	A	16/01/2012	2012-01-17	1	1	49	0	1	4	5	BG Sentinel	3	0	46	0
1306	-9.45179	-40.4787	A	16/01/2012	2012-01-17	1	1	1	0	24	40	64	BG Sentinel	1	0	0	0
1313	-9.4537	-40.4797	A	16/01/2012	2012-01-17	1	1	174	3	25	24	49	Mosquitito	138	3	36	0
1314	-9.45254	-40.4802	A	16/01/2012	2012-01-17	1	1	82	0	18	7	25	Mosquitito	27	0	55	0
1315	-9.45149	-40.481	B	16/01/2012	2012-01-17	1		33	3	0	1	1	Mosquitito	1	3	32	0
1316	-9.45224	-40.4795	A	16/01/2012	2012-01-17	1	1	19	0	167	169	336	Mosquitito	0	0	19	0
1317	-9.45303	-40.4781	A	16/01/2012	2012-01-17	1	1	60	14	51	8	59	Mosquitito	56	14	4	0
1318	-9.45032	-40.4796	B	16/01/2012	2012-01-17	1		24	0	15	6	21	Mosquitito	2	0	22	0
1301	-9.45335	-40.4808	A	17/01/2012	2012-01-18	1	1	7	0	2	2	4	BG Sentinel	3	0	4	0
1302	-9.45344	-40.479	A	17/01/2012	2012-01-18	1	1	24	0	3	1	4	BG Sentinel	7	0	17	0
1303	-9.45221	-40.4811	B	17/01/2012	2012-01-18	1		2	1	6	1	7	BG Sentinel	1	1	1	0
1304	-9.45151	-40.4802	B	17/01/2012	2012-01-18	1		3	0	6	1	7	BG Sentinel	2	0	1	0
1305	-9.45374	-40.4781	A	17/01/2012	2012-01-18	1	1	17	0	6	3	9	BG Sentinel	1	0	16	0
1306	-9.45179	-40.4787	A	17/01/2012	2012-01-18	1	1	0	0	26	23	49	BG Sentinel	0	0	0	0
1313	-9.4537	-40.4797	A	17/01/2012	2012-01-18	1	1	81	5	14	13	27	Mosquitito	56	5	25	0
1314	-9.45254	-40.4802	A	17/01/2012	2012-01-18	1	1	81	0	16	16	32	Mosquitito	5	0	18	0
1315	-9.45149	-40.481	B	17/01/2012	2012-01-18	1		23	0	0	1	1	Mosquitito	1	0	9	1
1316	-9.45224	-40.4795	A	17/01/2012	2012-01-18	1	1	10	2	111	327	438	Mosquitito	5	2	14	0
1317	-9.45303	-40.4781	A	17/01/2012	2012-01-18	1	1	19	18	58	18	76	Mosquitito	24	18	1	0
1318	-9.45032	-40.4796	B	17/01/2012	2012-01-18	1		25	0	14	10	24	Mosquitito	1	0	11	0
1301	-9.45335	-40.4808	A	18/01/2012	2012-01-19	1	1	3	0	1	3	4	BG Sentinel	1	0	2	0
1302	-9.45344	-40.479	A	18/01/2012	2012-01-19	1	1	5	0	1	2	3	BG Sentinel	2	0	3	0
1303	-9.45221	-40.4811	B	18/01/2012	2012-01-19	1		4	10	8	4	12	BG Sentinel	2	10	2	0
1304	-9.45151	-40.4802	B	18/01/2012	2012-01-19	1		1	1	2	1	3	BG Sentinel	0	1	1	0
1305	-9.45374	-40.4781	A	18/01/2012	2012-01-19	1	1	4	0	1	0	1	BG Sentinel	0	0	4	0
1306	-9.45179	-40.4787	A	18/01/2012	2012-01-19	1	1	0	0	5	18	23	BG Sentinel	0	0	0	0
1313	-9.4537	-40.4797	A	18/01/2012	2012-01-19	1	1	24	0	24	30	54	Mosquitito	14	0	10	0
1314	-9.45254	-40.4802	A	18/01/2012	2012-01-19	1	0					0	Mosquitito
1315	-9.45149	-40.481	B	18/01/2012	2012-01-19	1		0	0	2	0	2	Mosquitito	0	0	0	0
1316	-9.45224	-40.4795	A	18/01/2012	2012-01-19	1	1	5	1	351	88	439	Mosquitito	0	1	5	0
1317	-9.45303	-40.4781	A	18/01/2012	2012-01-19	1	1	22	10	34	55	89	Mosquitito	22	10	0	0
1318	-9.45032	-40.4796	B	18/01/2012	2012-01-19	1		3	0	18	10	28	Mosquitito	1	0	2	0
1301	-9.45335	-40.4808	A	19/01/2012	2012-01-20	1	1	7	0	0	2	2	BG Sentinel	7	0	0	0
1302	-9.45344	-40.479	A	19/01/2012	2012-01-20	1	1	37	0	1	0	1	BG Sentinel	37	0	0	0
1303	-9.45221	-40.4811	B	19/01/2012	2012-01-20	1		14	2	7	8	15	BG Sentinel	13	2	1	0
1304	-9.45151	-40.4802	B	19/01/2012	2012-01-20	1		4	1	9	9	18	BG Sentinel	3	1	1	0
1305	-9.45374	-40.4781	A	19/01/2012	2012-01-20	1	1	9	0	5	5	10	BG Sentinel	8	0	1	0
1306	-9.45179	-40.4787	A	19/01/2012	2012-01-20	1	1	8	0	29	43	72	BG Sentinel	8	0	0	0
1313	-9.4537	-40.4797	A	19/01/2012	2012-01-20	1	1	216	4	79	38	117	Mosquitito	207	4	9	0
1314	-9.45254	-40.4802	A	19/01/2012	2012-01-20	1	1	85	2	33	60	93	Mosquitito	84	2	1	0
1315	-9.45149	-40.481	B	19/01/2012	2012-01-20	1		11	0	0	0	0	Mosquitito	11	0	0	0
1316	-9.45224	-40.4795	A	19/01/2012	2012-01-20	1	1	282	0	160	142	302	Mosquitito	279	0	3	0
1317	-9.45303	-40.4781	A	19/01/2012	2012-01-20	1	1	14	9	37	38	75	Mosquitito	14	9	0	0
1318	-9.45032	-40.4796	B	19/01/2012	2012-01-20	1		1	0	21	5	26	Mosquitito	1	0	0	0
1301	-9.45335	-40.4808	A	20/01/2012	2012-01-21	1	1	11	0	1	0	1	BG Sentinel	11	0	0	0
1302	-9.45344	-40.479	A	20/01/2012	2012-01-21	1	1	55	2	1	1	2	BG Sentinel	55	2	0	0
1303	-9.45221	-40.4811	B	20/01/2012	2012-01-21	1		2	4	5	3	8	BG Sentinel	2	4	0	0
1304	-9.45151	-40.4802	B	20/01/2012	2012-01-21	1		1	0	5	0	5	BG Sentinel	1	0	0	0
1305	-9.45374	-40.4781	A	20/01/2012	2012-01-21	1	1	6	0	0	0	0	BG Sentinel	6	0	0	0
1306	-9.45179	-40.4787	A	20/01/2012	2012-01-21	1	1	0	0	12	25	37	BG Sentinel	0	0	0	0
1313	-9.4537	-40.4797	A	20/01/2012	2012-01-21	1	1	212	0	111	68	179	Mosquitito	210	0	2	0
1314	-9.45254	-40.4802	A	20/01/2012	2012-01-21	1	1	21	2	5	3	8	Mosquitito	21	2	0	0
1315	-9.45149	-40.481	B	20/01/2012	2012-01-21	1		1	1	0	0	0	Mosquitito	1	1	0	1
1316	-9.45224	-40.4795	A	20/01/2012	2012-01-21	1	1	33	2	248	183	431	Mosquitito	33	2	0	0
1317	-9.45303	-40.4781	A	20/01/2012	2012-01-21	1	1	4	11	24	43	67	Mosquitito	4	11	0	0
1318	-9.45032	-40.4796	B	20/01/2012	2012-01-21	1		3	0	29	6	35	Mosquitito	2	0	1	0
1301	-9.45335	-40.4808	A	21/01/2012	2012-01-22	1	1	32	0	1	2	3	BG Sentinel	32	0	0	0
1302	-9.45344	-40.479	A	21/01/2012	2012-01-22	1	1	129	0	1	2	3	BG Sentinel	129	0	0	0
1303	-9.45221	-40.4811	B	21/01/2012	2012-01-22	1		34	1	4	10	14	BG Sentinel	34	1	0	0
1304	-9.45151	-40.4802	B	21/01/2012	2012-01-22	1		18	0	6	4	10	BG Sentinel	18	0	0	0
1305	-9.45374	-40.4781	A	21/01/2012	2012-01-22	1	1	58	0	2	0	2	BG Sentinel	58	0	0	0
1306	-9.45179	-40.4787	A	21/01/2012	2012-01-22	1	1	8	0	4	41	45	BG Sentinel	8	0	0	0
1313	-9.4537	-40.4797	A	21/01/2012	2012-01-22	1	1	550	3	64	39	103	Mosquitito	549	3	1	0
1314	-9.45254	-40.4802	A	21/01/2012	2012-01-22	1	1	195	1	39	24	63	Mosquitito	195	1	0	0
1315	-9.45149	-40.481	B	21/01/2012	2012-01-22	1		22	0	0	2	2	Mosquitito	21	0	1	0
1316	-9.45224	-40.4795	A	21/01/2012	2012-01-22	1	1	217	0	500	500	1000	Mosquitito	217	0	0	0
1317	-9.45303	-40.4781	A	21/01/2012	2012-01-22	1	1	8	7	77	37	114	Mosquitito	8	7	0	0
1318	-9.45032	-40.4796	B	21/01/2012	2012-01-22	1		7	0	50	7	57	Mosquitito	7	0	0	0
1301	-9.45335	-40.4808	A	22/01/2012	2012-01-23	1	1	7	0	0	1	1	BG Sentinel	7	0	0	0
1302	-9.45344	-40.479	A	22/01/2012	2012-01-23	1	1	27	1	0	1	1	BG Sentinel	27	1	0	0
1303	-9.45221	-40.4811	B	22/01/2012	2012-01-23	1		1	1	3	4	7	BG Sentinel	1	1	0	0
1304	-9.45151	-40.4802	B	22/01/2012	2012-01-23	1		2	0	3	2	5	BG Sentinel	2	0	0	0
1305	-9.45374	-40.4781	A	22/01/2012	2012-01-23	1	1	14	0	0	0	0	BG Sentinel	14	0	0	0
1306	-9.45179	-40.4787	A	22/01/2012	2012-01-23	1	1	1	0	1	5	6	BG Sentinel	1	0	0	0
1313	-9.4537	-40.4797	A	22/01/2012	2012-01-23	1	1	173	4	134	83	217	Mosquitito	173	4	0	0
1314	-9.45254	-40.4802	A	22/01/2012	2012-01-23	1	1	31	0	65	44	109	Mosquitito	31	0	0	0
1315	-9.45149	-40.481	B	22/01/2012	2012-01-23	1		5	3	1	0	1	Mosquitito	5	3	0	0
1316	-9.45224	-40.4795	A	22/01/2012	2012-01-23	1	1	80	2	101	151	252	Mosquitito	80	2	0	0
1317	-9.45303	-40.4781	A	22/01/2012	2012-01-23	1	1	3	2	1	3	4	Mosquitito	3	2	0	0
1318	-9.45032	-40.4796	B	22/01/2012	2012-01-23	1		5	0	30	11	41	Mosquitito	5	0	0	0
1307	-9.44673	-40.4832	U	16/01/2012	2012-01-23	7						0	BG Sentinel
1308	-9.44615	-40.4839	U	16/01/2012	2012-01-23	7		0	0	6	6	12	BG Sentinel
1309	-9.44507	-40.4832	U	16/01/2012	2012-01-23	7		0	1	36	21	57	BG Sentinel
1310	-9.44546	-40.4842	U	16/01/2012	2012-01-23	7		0	1	5	4	9	BG Sentinel
1311	-9.44436	-40.4845	U	16/01/2012	2012-01-23	7		0	0	17	14	31	BG Sentinel
1319	-9.44668	-40.4835	U	16/01/2012	2012-01-23	7		3	0	37	15	52	Mosquitito
1320	-9.44471	-40.4835	U	16/01/2012	2012-01-23	7		0	1	0	9	9	Mosquitito
1321	-9.44588	-40.4843	U	16/01/2012	2012-01-23	7		3	2	15	17	32	Mosquitito
1322	-9.4448	-40.4848	U	16/01/2012	2012-01-23	7		0	0	320	336	656	Mosquitito
1323	-9.44577	-40.483	U	16/01/2012	2012-01-23	7		2	3	212	130	342	Mosquitito
1301	-9.45335	-40.4808	A	23/01/2012	2012-01-24	1	1	19	0	2	0	2	BG Sentinel	19	0	0	0
1302	-9.45344	-40.479	A	23/01/2012	2012-01-24	1	1	31	1	1	1	2	BG Sentinel	31	1	0	0
1303	-9.45221	-40.4811	B	23/01/2012	2012-01-24	1		43	3	14	4	18	BG Sentinel	43	3	0	0
1304	-9.45151	-40.4802	B	23/01/2012	2012-01-24	1		42	1	7	6	13	BG Sentinel	42	1	0	0
1305	-9.45374	-40.4781	A	23/01/2012	2012-01-24	1	1	51	0	0	0	0	BG Sentinel	51	0	0	0
1306	-9.45179	-40.4787	A	23/01/2012	2012-01-24	1	1	2	0	4	12	16	BG Sentinel	2	0	0	0
1313	-9.4537	-40.4797	A	23/01/2012	2012-01-24	1	1	453	3	89	102	191	Mosquitito	453	3	0	0
1314	-9.45254	-40.4802	A	23/01/2012	2012-01-24	1	1	367	1	19	14	33	Mosquitito	367	1	0	0
1315	-9.45149	-40.481	B	23/01/2012	2012-01-24	1		7	0	2	1	3	Mosquitito	7	0	0	0
1316	-9.45224	-40.4795	A	23/01/2012	2012-01-24	1	1	168	1	51	93	144	Mosquitito	168	1	0	0
1317	-9.45303	-40.4781	A	23/01/2012	2012-01-24	1	1	131	8	32	76	108	Mosquitito	130	8	1	0
1318	-9.45032	-40.4796	B	23/01/2012	2012-01-24	1		30	0	25	14	39	Mosquitito	30	0	0	0
1301	-9.45335	-40.4808	A	24/01/2012	2012-01-25	1	1	8	0	2	2	4	BG Sentinel	8	0	0	0
1302	-9.45344	-40.479	A	24/01/2012	2012-01-25	1	1	12	0	1	4	5	BG Sentinel	12	0	0	0
1303	-9.45221	-40.4811	B	24/01/2012	2012-01-25	1		5	0	1	1	2	BG Sentinel	5	0	0	0
1304	-9.45151	-40.4802	B	24/01/2012	2012-01-25	1		5	0	3	4	7	BG Sentinel	5	0	0	0
1305	-9.45374	-40.4781	A	24/01/2012	2012-01-25	1	1	18	0	3	4	7	BG Sentinel	18	0	0	0
1306	-9.45179	-40.4787	A	24/01/2012	2012-01-25	1	1	3	0	7	4	11	BG Sentinel	3	0	0	0
1313	-9.4537	-40.4797	A	24/01/2012	2012-01-25	1	1	32		67	50	117	Mosquitito	32	0	0	0
1314	-9.45254	-40.4802	A	24/01/2012	2012-01-25	1	1	8		23	7	30	Mosquitito	8	0	0	0
1315	-9.45149	-40.481	B	24/01/2012	2012-01-25	1		3		0	0	0	Mosquitito	3	0	0	0
1316	-9.45224	-40.4795	A	24/01/2012	2012-01-25	1	1	17		68	88	156	Mosquitito	17	0	0	0
1317	-9.45303	-40.4781	A	24/01/2012	2012-01-25	1	1	3		44	49	93	Mosquitito	3	0	0	0
1318	-9.45032	-40.4796	B	24/01/2012	2012-01-25	1		6		5	5	10	Mosquitito	6	0	0	0
1301	-9.45335	-40.4808	A	25/01/2012	2012-01-26	1	1	2	0	4	3	7	BG Sentinel	2	0	0	0
1302	-9.45344	-40.479	A	25/01/2012	2012-01-26	1	1	2	2	2	2	4	BG Sentinel	2	2	0	0
1303	-9.45221	-40.4811	B	25/01/2012	2012-01-26	1		7	4	16	23	39	BG Sentinel	7	4	0	0
1304	-9.45151	-40.4802	B	25/01/2012	2012-01-26	1		2	0	2	2	4	BG Sentinel	2	0	0	0
1305	-9.45374	-40.4781	A	25/01/2012	2012-01-26	1	1	3	0	0	1	1	BG Sentinel	3	0	0	0
1306	-9.45179	-40.4787	A	25/01/2012	2012-01-26	1	1	1	0	1	1	2	BG Sentinel	1	0	0	0
1313	-9.4537	-40.4797	A	25/01/2012	2012-01-26	1	1	24	0	53	55	108	Mosquitito	24	0	0	0
1314	-9.45254	-40.4802	A	25/01/2012	2012-01-26	1	1	3	0	1	2	3	Mosquitito	3	0	0	0
1315	-9.45149	-40.481	B	25/01/2012	2012-01-26	1		0	0	1	0	1	Mosquitito	0	0	0	0
1316	-9.45224	-40.4795	A	25/01/2012	2012-01-26	1	1	5	0	41	66	107	Mosquitito	5	0	0	0
1317	-9.45303	-40.4781	A	25/01/2012	2012-01-26	1	1	4	3	32	41	73	Mosquitito	4	3	0	0
1318	-9.45032	-40.4796	B	25/01/2012	2012-01-26	1		5	0	4	17	21	Mosquitito	5	0	0	0
1301	-9.45335	-40.4808	A	26/01/2012	2012-01-27	1	1	2	0	0	3	3	BG Sentinel	2	0	0	0
1302	-9.45344	-40.479	A	26/01/2012	2012-01-27	1	1	95	0	2	1	3	BG Sentinel	95	0	0	0
1303	-9.45221	-40.4811	B	26/01/2012	2012-01-27	1		49	3	16	7	23	BG Sentinel	49	3	0	0
1304	-9.45151	-40.4802	B	26/01/2012	2012-01-27	1		13	0	2	4	6	BG Sentinel	13	0	0	0
1305	-9.45374	-40.4781	A	26/01/2012	2012-01-27	1	1	83	0	2	5	7	BG Sentinel	83	0	0	0
1306	-9.45179	-40.4787	A	26/01/2012	2012-01-27	1	1	0	0	3	3	6	BG Sentinel	0	0	0	0
1313	-9.4537	-40.4797	A	26/01/2012	2012-01-27	1	1	1	0	20	3	23	Mosquitito	1	0	0	0
1314	-9.45254	-40.4802	A	26/01/2012	2012-01-27	1	1	207	2	21	13	34	Mosquitito	207	2	0	0
1315	-9.45149	-40.481	B	26/01/2012	2012-01-27	1		35	0	1	0	1	Mosquitito	35	0	0	0
1316	-9.45224	-40.4795	A	26/01/2012	2012-01-27	1	1	160	0	35	22	57	Mosquitito	160	0	0	0
1317	-9.45303	-40.4781	A	26/01/2012	2012-01-27	1	1	22	5	32	36	68	Mosquitito	22	5	0	0
1318	-9.45032	-40.4796	B	26/01/2012	2012-01-27	1		50	2	26	15	41	Mosquitito	50	2	0	0
1307	-9.44673	-40.4832	U	23/01/2012	2012-01-27	4		0	0	16	8	24	Mosquitito
1308	-9.44615	-40.4839	U	23/01/2012	2012-01-27	4		0	0	3	2	5	Mosquitito
1309	-9.44507	-40.4832	U	23/01/2012	2012-01-27	4		0	0	20	23	43	Mosquitito
1310	-9.44546	-40.4842	U	23/01/2012	2012-01-27	4		0	0	2	3	5	Mosquitito
1311	-9.44436	-40.4845	U	23/01/2012	2012-01-27	4		0	0	28	31	59	Mosquitito
1319	-9.44668	-40.4835	U	23/01/2012	2012-01-27	4		0	0	17	41	58	BG Sentinel
1320	-9.44471	-40.4835	U	23/01/2012	2012-01-27	4		0	0	0	0	0	BG Sentinel
1321	-9.44588	-40.4843	U	23/01/2012	2012-01-27	4		6	3	27	22	49	BG Sentinel
1322	-9.4448	-40.4848	U	23/01/2012	2012-01-27	4		0	0	253	223	476	BG Sentinel
1323	-9.44577	-40.483	U	23/01/2012	2012-01-27	4		1	0	358	328	686	BG Sentinel
1501	-9.45352	-40.4803	A	13/02/2012	2012-02-20	7		128	6	13	16	29	Mosquitito
1502	-9.45369	-40.4797	A	13/02/2012	2012-02-20	7		234	0	340	75	415	BG Sentinel
1503	-9.45368	-40.4789	A	13/02/2012	2012-02-20	7		628	1	70	77	147	Mosquitito
1504	-9.45349	-40.4791	A	13/02/2012	2012-02-20	7		750	0	99	32	131	BG Sentinel
1505	-9.45328	-40.4798	A	13/02/2012	2012-02-20	7		30	15	10	4	14	Mosquitito
1506	-9.45313	-40.4806	A	13/02/2012	2012-02-20	7		0	0	0	0	0	BG Sentinel
1507	-9.45296	-40.4805	A	13/02/2012	2012-02-20	7		3	0	0	1	1	Mosquitito
1508	-9.45294	-40.4795	A	13/02/2012	2012-02-20	7		0	0	0	0	0	BG Sentinel
1509	-9.45238	-40.48	A	13/02/2012	2012-02-20	7		332	30	10	16	26	Mosquitito
1510	-9.4527	-40.48	A	13/02/2012	2012-02-20	7		66	0	14	28	42	BG Sentinel
1511	-9.45303	-40.4797	A	13/02/2012	2012-02-20	7		674	38	247	12	259	Mosquitito
1512	-9.45315	-40.4796	A	13/02/2012	2012-02-20	7		569	4	79	44	123	BG Sentinel
1513	-9.45376	-40.4784	A	13/02/2012	2012-02-20	7		0	0	2	1	3	Mosquitito
1514	-9.45376	-40.4782	A	13/02/2012	2012-02-20	7		69	3	3	3	6	BG Sentinel
1515	-9.45224	-40.4795	A	13/02/2012	2012-02-20	7		1617	18			0	Mosquitito
1516	-9.45375	-40.4778	A	13/02/2012	2012-02-20	7		1719	13	405	834	1239	BG Sentinel
1517	-9.44744	-40.4834	U	13/02/2012	2012-02-20	7		437	3	112	69	181	BG Sentinel
1518	-9.44733	-40.4841	U	13/02/2012	2012-02-20	7		1	1	17	11	28	BG Sentinel
1519	-9.44654	-40.4831	U	13/02/2012	2012-02-20	7		4	1	87	50	137	BG Sentinel
1520	-9.44629	-40.4832	U	13/02/2012	2012-02-20	7		0	0	0	2	2	BG Sentinel
1521	-9.44604	-40.483	U	13/02/2012	2012-02-20	7		2	1	15	12	27	BG Sentinel
1522	-9.4461	-40.4838	U	13/02/2012	2012-02-20	7		11	6	26	11	37	BG Sentinel
1523	-9.44617	-40.4836	U	13/02/2012	2012-02-20	7		6	9	126	54	180	BG Sentinel
1524	-9.44595	-40.4843	U	13/02/2012	2012-02-20	7		11	2	14	8	22	BG Sentinel
1525	-9.44533	-40.4839	U	13/02/2012	2012-02-20	7		0	1	0	0	0	BG Sentinel
1526	-9.44489	-40.4836	U	13/02/2012	2012-02-20	7		0	2	9	3	12	BG Sentinel
1527	-9.44543	-40.4843	U	13/02/2012	2012-02-20	7		0	0	0	0	0	BG Sentinel
1528	-9.44515	-40.4841	U	13/02/2012	2012-02-20	7		0	0	4	1	5	BG Sentinel
1529	-9.44462	-40.484	U	13/02/2012	2012-02-20	7		21	0	13	3	16	BG Sentinel
1530	-9.44437	-40.4846	U	13/02/2012	2012-02-20	7		0	0	14	11	25	BG Sentinel
1531	-9.44474	-40.485	U	13/02/2012	2012-02-20	7		2	1	25	26	51	BG Sentinel
1532	-9.44423	-40.4848	U	13/02/2012	2012-02-20	7		1	0	138	79	217	BG Sentinel
1501	-9.45352	-40.4803	A	20/02/2012	2012-02-27	7		70	2			0	Mosquitito
1502	-9.45369	-40.4797	A	20/02/2012	2012-02-27	7		464	5			0	BG Sentinel
1503	-9.45368	-40.4789	A	20/02/2012	2012-02-27	7		1002	2	94	49	143	Mosquitito
1504	-9.45349	-40.4791	A	20/02/2012	2012-02-27	7		0				0	BG Sentinel
1505	-9.45328	-40.4798	A	20/02/2012	2012-02-27	7		1226	5			0	Mosquitito
1506	-9.45313	-40.4806	A	20/02/2012	2012-02-27	7		1	0	2	2	4	BG Sentinel
1507	-9.45296	-40.4805	A	20/02/2012	2012-02-27	7		450	8			0	Mosquitito
1508	-9.45294	-40.4795	A	20/02/2012	2012-02-27	7		2216	1			0	BG Sentinel
1509	-9.45238	-40.48	A	20/02/2012	2012-02-27	7		0				0	Mosquitito
1510	-9.4527	-40.48	A	20/02/2012	2012-02-27	7		114	1			0	BG Sentinel
1511	-9.45303	-40.4797	A	20/02/2012	2012-02-27	7		0				0	Mosquitito
1512	-9.45315	-40.4796	A	20/02/2012	2012-02-27	7		352	4			0	BG Sentinel
1513	-9.45376	-40.4784	A	20/02/2012	2012-02-27	7		0	0	3	3	6	Mosquitito
1514	-9.45376	-40.4782	A	20/02/2012	2012-02-27	7		598	3			0	BG Sentinel
1515	-9.45224	-40.4795	A	20/02/2012	2012-02-27	7		684	1			0	Mosquitito
1516	-9.45375	-40.4778	A	20/02/2012	2012-02-27	7		0	0			0	BG Sentinel
1517	-9.44744	-40.4834	U	20/02/2012	2012-02-27	7		0	0	1	2	3	BG Sentinel
1518	-9.44733	-40.4841	U	20/02/2012	2012-02-27	7		3	1			0	BG Sentinel
1519	-9.44654	-40.4831	U	20/02/2012	2012-02-27	7		0	2			0	BG Sentinel
1520	-9.44629	-40.4832	U	20/02/2012	2012-02-27	7		0	0	3	2	5	BG Sentinel
1521	-9.44604	-40.483	U	20/02/2012	2012-02-27	7		3	1			0	BG Sentinel
1522	-9.4461	-40.4838	U	20/02/2012	2012-02-27	7		2	3	26	32	58	BG Sentinel
1523	-9.44617	-40.4836	U	20/02/2012	2012-02-27	7		0	1			0	BG Sentinel
1524	-9.44595	-40.4843	U	20/02/2012	2012-02-27	7		2	5			0	BG Sentinel
1525	-9.44533	-40.4839	U	20/02/2012	2012-02-27	7		0		0	2	2	BG Sentinel
1526	-9.44489	-40.4836	U	20/02/2012	2012-02-27	7		2	2			0	BG Sentinel
1527	-9.44543	-40.4843	U	20/02/2012	2012-02-27	7		1	1	7	6	13	BG Sentinel
1528	-9.44515	-40.4841	U	20/02/2012	2012-02-27	7		0	1	1	0	1	BG Sentinel
1529	-9.44462	-40.484	U	20/02/2012	2012-02-27	7		0	2			0	BG Sentinel
1530	-9.44437	-40.4846	U	20/02/2012	2012-02-27	7		0	0			0	BG Sentinel
1531	-9.44474	-40.485	U	20/02/2012	2012-02-27	7		0	5			0	BG Sentinel
1532	-9.44423	-40.4848	U	20/02/2012	2012-02-27	7		0	0	28	14	42	BG Sentinel
1	-9.45367	-40.4799	A	23/03/2012	2012-04-04	12	1	263	3	255	169	424	BG Sentinel
2	-9.45306	-40.4795	A	23/03/2012	2012-04-04	12	1	1578	0	269	98	367	BG Sentinel
3	-9.45377	-40.4782	A	23/03/2012	2012-04-04	12	1	415	0	19	16	35	BG Sentinel
4	-9.45304	-40.4797	A	23/03/2012	2012-04-04	12	1	150	1	30	29	59	BG Sentinel
5	-9.45371	-40.4779	A	23/03/2012	2012-04-04	12	1	644	0	49	46	95	BG Sentinel
1	-9.45367	-40.4799	A	09/04/2012	2012-04-16	7	1	162	10	188	180	368	BG Sentinel
2	-9.45306	-40.4795	A	09/04/2012	2012-04-16	7	1	1643	0	211	134	345	BG Sentinel
3	-9.45377	-40.4782	A	09/04/2012	2012-04-16	7	1	724	0	13	20	33	BG Sentinel
4	-9.45304	-40.4797	A	09/04/2012	2012-04-16	7	0					0	BG Sentinel
5	-9.45371	-40.4779	A	09/04/2012	2012-04-16	7	1	401	2	59	69	128	BG Sentinel
1	-9.45367	-40.4799	A	16/04/2012	2012-04-23	7	1	209	5	107	70	177	BG Sentinel
2	-9.45306	-40.4795	A	16/04/2012	2012-04-23	7	1	262	3	47	37	84	BG Sentinel
3	-9.45377	-40.4782	A	16/04/2012	2012-04-23	7	1	612	0	5	6	11	BG Sentinel
4	-9.45304	-40.4797	A	09/04/2012	2012-04-23	14	1	220	2	14	18	32	BG Sentinel
5	-9.45371	-40.4779	A	16/04/2012	2012-04-23	7	0					0	BG Sentinel
1	-9.45367	-40.4799	A	23/04/2012	2012-04-30	7	1	548	10	121	149	270	BG Sentinel
2	-9.45306	-40.4795	A	23/04/2012	2012-04-30	7	1	1749	0	56	49	105	BG Sentinel
3	-9.45377	-40.4782	A	23/04/2012	2012-04-30	7	1	554	5	3	13	16	BG Sentinel
4	-9.45304	-40.4797	A	23/04/2012	2012-04-30	7	1	100	0	13	13	26	BG Sentinel
5	-9.45371	-40.4779	A	16/04/2012	2012-04-30	14	1	835	0	61	54	115	BG Sentinel
6	-9.45297	-40.4805	A	23/04/2012	2012-04-30	7	1	278	1	67	63	130	BG Sentinel
7	-9.45329	-40.4801	A	23/04/2012	2012-04-30	7	1	21	0	30	80	110	BG Sentinel
1	-9.45367	-40.4799	A	30/04/2012	2012-05-07	7	0					0	BG Sentinel
2	-9.45306	-40.4795	A	30/04/2012	2012-05-07	7	1	1082	1	101	72	173	BG Sentinel
3	-9.45377	-40.4782	A	30/04/2012	2012-05-07	7	1	135	0	3	8	11	BG Sentinel
4	-9.45304	-40.4797	A	30/04/2012	2012-05-07	7	1	29	2	4	1	5	BG Sentinel
5	-9.45371	-40.4779	A	30/04/2012	2012-05-07	7	1	7	2	17	62	79	BG Sentinel
6	-9.45297	-40.4805	A	30/04/2012	2012-05-07	7	1	195	1	27	26	53	BG Sentinel
7	-9.45329	-40.4801	A	30/04/2012	2012-05-07	7	1	5	0	23	51	74	BG Sentinel
1	-9.45367	-40.4799	A	30/04/2012	2012-05-14	14	1	162	1	121	86	207	BG Sentinel
2	-9.45306	-40.4795	A	07/05/2012	2012-05-14	7	1	1491	1	77	45	122	BG Sentinel
3	-9.45377	-40.4782	A	07/05/2012	2012-05-14	7	1	537	0	22	21	43	BG Sentinel
4	-9.45304	-40.4797	A	07/05/2012	2012-05-14	7	1	276	1	22	31	53	BG Sentinel
5	-9.45371	-40.4779	A	07/05/2012	2012-05-14	7	0					0	BG Sentinel
6	-9.45297	-40.4805	A	07/05/2012	2012-05-14	7	1	226	0	85	33	118	BG Sentinel
7	-9.45329	-40.4801	A	07/05/2012	2012-05-14	7	1	123	0	23	63	86	BG Sentinel
8	-9.45375	-40.4784	A	07/05/2012	2012-05-14	7	0					0	BG Sentinel
9	-9.45347	-40.4787	A	07/05/2012	2012-05-14	7	1	160	0	22	31	53	BG Sentinel
10	-9.45313	-40.4781	A	07/05/2012	2012-05-14	7	1	0	0	0	0	0	BG Sentinel
11	-9.453	-40.4789	A	07/05/2012	2012-05-14	7	1	42	0	54	20	74	BG Sentinel
1	-9.45367	-40.4799	A	14/05/2012	2012-05-21	7	1	381	3	138	81	219	BG Sentinel
2	-9.45306	-40.4795	A	14/05/2012	2012-05-21	7	1	1406	2	82	45	127	BG Sentinel
3	-9.45377	-40.4782	A	14/05/2012	2012-05-21	7	0					0	BG Sentinel
4	-9.45304	-40.4797	A	14/05/2012	2012-05-21	7	0					0	BG Sentinel
5	-9.45371	-40.4779	A	14/05/2012	2012-05-21	7	0					0	BG Sentinel
6	-9.45297	-40.4805	A	14/05/2012	2012-05-21	7	1	120	1	112	80	192	BG Sentinel
7	-9.45329	-40.4801	A	14/05/2012	2012-05-21	7	1	13	1	18	58	76	BG Sentinel
8	-9.45375	-40.4784	A	07/05/2012	2012-05-21	14	1	33	0	2	7	9	BG Sentinel
9	-9.45347	-40.4787	A	14/05/2012	2012-05-21	7	1	135	0	11	27	38	BG Sentinel
10	-9.45313	-40.4781	A	14/05/2012	2012-05-21	7	0					0	BG Sentinel
11	-9.453	-40.4789	A	14/05/2012	2012-05-21	7	1	81	0	50	22	72	BG Sentinel
12	-9.45336	-40.4788	A	14/05/2012	2012-05-21	7	0					0	BG Sentinel
13	-9.4537	-40.4777	A	14/05/2012	2012-05-21	7	1	222	1	27	82	109	BG Sentinel
14	-9.45246	-40.4802	A	14/05/2012	2012-05-21	7	1	305	3	55	49	104	BG Sentinel
15	-9.45236	-40.4801	A	14/05/2012	2012-05-21	7	0					0	BG Sentinel
1	-9.45367	-40.4799	A	21/05/2012	2012-05-28	7	1	353	0	44	57	101	BG Sentinel
2	-9.45306	-40.4795	A	21/05/2012	2012-05-28	7	1	945	0	40	51	91	BG Sentinel
3	-9.45377	-40.4782	A	14/05/2012	2012-05-28	14	1	587	0	2	34	36	BG Sentinel
4	-9.45304	-40.4797	A	14/05/2012	2012-05-28	14	1	140	0	16	15	31	BG Sentinel
5	-9.45371	-40.4779	A	21/05/2012	2012-05-28	7	0					0	BG Sentinel
6	-9.45297	-40.4805	A	21/05/2012	2012-05-28	7	1	26	1	13	53	66	BG Sentinel
7	-9.45329	-40.4801	A	21/05/2012	2012-05-28	7	1	215	1	116	143	259	BG Sentinel
8	-9.45375	-40.4784	A	21/05/2012	2012-05-28	7	1	37	0	4	6	10	BG Sentinel
9	-9.45347	-40.4787	A	21/05/2012	2012-05-28	7	1	396	0	16	60	76	BG Sentinel
10	-9.45313	-40.4781	A	21/05/2012	2012-05-28	7	0					0	BG Sentinel
11	-9.453	-40.4789	A	21/05/2012	2012-05-28	7	1	102	0	98	47	145	BG Sentinel
12	-9.45336	-40.4788	A	14/05/2012	2012-05-28	14	1	0	0	0	0	0	BG Sentinel
13	-9.4537	-40.4777	A	21/05/2012	2012-05-28	7	1	175	0	6	13	19	BG Sentinel
14	-9.45246	-40.4802	A	21/05/2012	2012-05-28	7	1	260	0	83	58	141	BG Sentinel
15	-9.45236	-40.4801	A	21/05/2012	2012-05-28	7	0					0	BG Sentinel
1	-9.45367	-40.4799	A	28/05/2012	2012-06-04	7	1	251	2	126	135	261	BG Sentinel
2	-9.45306	-40.4795	A	28/05/2012	2012-06-04	7	1	633	0	180	106	286	BG Sentinel
3	-9.45377	-40.4782	A	28/05/2012	2012-06-04	7	1	423	0	6	45	51	BG Sentinel
4	-9.45304	-40.4797	A	28/05/2012	2012-06-04	7	1	149	1	29	35	64	BG Sentinel
5	-9.45371	-40.4779	A	28/05/2012	2012-06-04	7	0					0	BG Sentinel
6	-9.45297	-40.4805	A	28/05/2012	2012-06-04	7	1	203	0	234	211	445	BG Sentinel
7	-9.45329	-40.4801	A	28/05/2012	2012-06-04	7	1	197	0	31	92	123	BG Sentinel
8	-9.45375	-40.4784	A	28/05/2012	2012-06-04	7	1	70	0	5	5	10	BG Sentinel
9	-9.45347	-40.4787	A	28/05/2012	2012-06-04	7	0					0	BG Sentinel
10	-9.45313	-40.4781	A	28/05/2012	2012-06-04	7	0					0	BG Sentinel
11	-9.453	-40.4789	A	28/05/2012	2012-06-04	7	0					0	BG Sentinel
12	-9.45336	-40.4788	A	28/05/2012	2012-06-04	7	1	26	0	1	1	2	BG Sentinel
13	-9.4537	-40.4777	A	28/05/2012	2012-06-04	7	1	339	0	20	52	72	BG Sentinel
14	-9.45246	-40.4802	A	28/05/2012	2012-06-04	7	1	49	0	37	13	50	BG Sentinel
15	-9.45236	-40.4801	A	28/05/2012	2012-06-04	7	0					0	BG Sentinel
1	-9.45367	-40.4799	A	04/06/2012	2012-06-11	7	1	31	0	29	47	76	BG Sentinel
2	-9.45306	-40.4795	A	04/06/2012	2012-06-11	7	1	1702	0	104	148	252	BG Sentinel
3	-9.45377	-40.4782	A	04/06/2012	2012-06-11	7	1	111	0	43	65	108	BG Sentinel
4	-9.45304	-40.4797	A	04/06/2012	2012-06-11	7	1	396	0	22	34	56	BG Sentinel
5	-9.45371	-40.4779	A	07/05/2012	2012-06-11	35	0					0	BG Sentinel
6	-9.45297	-40.4805	A	04/06/2012	2012-06-11	7	1	85	0	150	280	430	BG Sentinel
7	-9.45329	-40.4801	A	04/06/2012	2012-06-11	7	1	8	0	59	62	121	BG Sentinel
8	-9.45375	-40.4784	A	04/06/2012	2012-06-11	7	1	58	0	4	8	12	BG Sentinel
9	-9.45347	-40.4787	A	28/05/2012	2012-06-11	14	0					0	BG Sentinel
10	-9.45313	-40.4781	A	14/05/2012	2012-06-11	28	0					0	BG Sentinel
11	-9.453	-40.4789	A	28/05/2012	2012-06-11	14	1	184	0	112	164	276	BG Sentinel
12	-9.45336	-40.4788	A	04/06/2012	2012-06-11	7	1	13	0	2	0	2	BG Sentinel
13	-9.4537	-40.4777	A	04/06/2012	2012-06-11	7	0					0	BG Sentinel
14	-9.45246	-40.4802	A	04/06/2012	2012-06-11	7	1	122	0	33	41	74	BG Sentinel
15	-9.45236	-40.4801	A	14/05/2012	2012-06-11	28						0	BG Sentinel
1	-9.45367	-40.4799	A	11/06/2012	2012-06-18	7	1	148	0	46	36	82	BG Sentinel
2	-9.45306	-40.4795	A	11/06/2012	2012-06-18	7	1	1165	0	91	147	238	BG Sentinel
3	-9.45377	-40.4782	A	11/06/2012	2012-06-18	7	1	292	0	15	57	72	BG Sentinel
4	-9.45304	-40.4797	A	11/06/2012	2012-06-18	7	1	199	0	56	55	111	BG Sentinel
5	-9.45371	-40.4779	A	11/06/2012	2012-06-18	7	0					0	BG Sentinel
6	-9.45297	-40.4805	A	11/06/2012	2012-06-18	7	0					0	BG Sentinel
7	-9.45329	-40.4801	A	11/06/2012	2012-06-18	7	1	136	1	42	134	176	BG Sentinel
8	-9.45375	-40.4784	A	11/06/2012	2012-06-18	7	1	82	1	6	8	14	BG Sentinel
9	-9.45347	-40.4787	A	11/06/2012	2012-06-18	7	0					0	BG Sentinel
10	-9.45313	-40.4781	A	11/06/2012	2012-06-18	7	0					0	BG Sentinel
11	-9.453	-40.4789	A	11/06/2012	2012-06-18	7	1	229	0	148	127	275	BG Sentinel
12	-9.45336	-40.4788	A	11/06/2012	2012-06-18	7	1	73	0	11	11	22	BG Sentinel
13	-9.4537	-40.4777	A	04/06/2012	2012-06-18	14	1	1048	0	164	177	341	BG Sentinel
14	-9.45246	-40.4802	A	11/06/2012	2012-06-18	7	1	168	0	15	17	32	BG Sentinel
15	-9.45236	-40.4801	A	11/06/2012	2012-06-18	7	0					0	BG Sentinel
1	-9.45367	-40.4799	A	18/06/2012	2012-06-25	7	1	413	0	657	703	1360	BG Sentinel
2	-9.45306	-40.4795	A	18/06/2012	2012-06-25	7	1	515	0	41	59	100	BG Sentinel
3	-9.45377	-40.4782	A	18/06/2012	2012-06-25	7	1	67	0	11	32	43	BG Sentinel
4	-9.45304	-40.4797	A	18/06/2012	2012-06-25	7	0					0	BG Sentinel
5	-9.45371	-40.4779	A	18/06/2012	2012-06-25	7	0					0	BG Sentinel
6	-9.45297	-40.4805	A	11/06/2012	2012-06-25	14	1	177	0	181	175	356	BG Sentinel
7	-9.45329	-40.4801	A	18/06/2012	2012-06-25	7	1	152	0	71	93	164	BG Sentinel
8	-9.45375	-40.4784	A	18/06/2012	2012-06-25	7	0	0	0	0	0	0	BG Sentinel
9	-9.45347	-40.4787	A	18/06/2012	2012-06-25	7	0					0	BG Sentinel
10	-9.45313	-40.4781	A	18/06/2012	2012-06-25	7	0					0	BG Sentinel
11	-9.453	-40.4789	A	18/06/2012	2012-06-25	7	0					0	BG Sentinel
12	-9.45336	-40.4788	A	18/06/2012	2012-06-25	7	1	67	0	20	25	45	BG Sentinel
13	-9.4537	-40.4777	A	18/06/2012	2012-06-25	7	1	1468	0	486	465	951	BG Sentinel
14	-9.45246	-40.4802	A	18/06/2012	2012-06-25	7	1	57	0	29	38	67	BG Sentinel
15	-9.45236	-40.4801	A	18/06/2012	2012-06-25	7	0					0	BG Sentinel
1	-9.45367	-40.4799	A	25/06/2012	2012-07-02	7	1	44	0	52	10	62	BG Sentinel
2	-9.45306	-40.4795	A	25/06/2012	2012-07-02	7	1	1420	0	305	300	605	BG Sentinel
3	-9.45377	-40.4782	A	25/06/2012	2012-07-02	7	1	138	0	32	136	168	BG Sentinel
4	-9.45304	-40.4797	A	18/06/2012	2012-07-02	14	1	71	2	57	59	116	BG Sentinel
5	-9.45371	-40.4779	A	25/06/2012	2012-07-02	7	0					0	BG Sentinel
6	-9.45297	-40.4805	A	25/06/2012	2012-07-02	7	1	42	2	72	131	203	BG Sentinel
7	-9.45329	-40.4801	A	25/06/2012	2012-07-02	7	1	410	0	52	171	223	BG Sentinel
8	-9.45375	-40.4784	A	18/06/2012	2012-07-02	14	1	134	0	4	21	25	BG Sentinel
9	-9.45347	-40.4787	A	25/06/2012	2012-07-02	7	0					0	BG Sentinel
10	-9.45313	-40.4781	A	25/06/2012	2012-07-02	7	0					0	BG Sentinel
11	-9.453	-40.4789	A	18/06/2012	2012-07-02	14	1	239	0	267	389	656	BG Sentinel
12	-9.45336	-40.4788	A	25/06/2012	2012-07-02	7	1	5	0	2	10	12	BG Sentinel
13	-9.4537	-40.4777	A	25/06/2012	2012-07-02	7	1	366	0	84	796	880	BG Sentinel
14	-9.45246	-40.4802	A	25/06/2012	2012-07-02	7	1	62	0	121	59	180	BG Sentinel
15	-9.45236	-40.4801	A	25/06/2012	2012-07-02	7	0					0	BG Sentinel
1	-9.45367	-40.4799	A	02/07/2012	2012-07-09	7	1	291	0	303	351	654	BG Sentinel
2	-9.45306	-40.4795	A	02/07/2012	2012-07-09	7	1	849	0	228	200	428	BG Sentinel
3	-9.45377	-40.4782	A	02/07/2012	2012-07-09	7	1	299	0	7	80	87	BG Sentinel
4	-9.45304	-40.4797	A	02/07/2012	2012-07-09	7	1	214	0	34	54	88	BG Sentinel
5	-9.45371	-40.4779	A	11/06/2012	2012-07-09	28	1	126	0	31	241	272	BG Sentinel
6	-9.45297	-40.4805	A	02/07/2012	2012-07-09	7	1	201	0	31	46	77	BG Sentinel
7	-9.45329	-40.4801	A	02/07/2012	2012-07-09	7	1	288	1	29	87	116	BG Sentinel
8	-9.45375	-40.4784	A	02/07/2012	2012-07-09	7	0					0	BG Sentinel
9	-9.45347	-40.4787	A	02/07/2012	2012-07-09	7	0					0	BG Sentinel
10	-9.45313	-40.4781	A	02/07/2012	2012-07-09	7	0					0	BG Sentinel
11	-9.453	-40.4789	A	02/07/2012	2012-07-09	7	1	117	0	152	101	253	BG Sentinel
12	-9.45336	-40.4788	A	02/07/2012	2012-07-09	7	1	58	0	9	23	32	BG Sentinel
13	-9.4537	-40.4777	A	02/07/2012	2012-07-09	7	0					0	BG Sentinel
14	-9.45246	-40.4802	A	02/07/2012	2012-07-09	7	1	101	0	67	35	102	BG Sentinel
15	-9.45236	-40.4801	A	02/07/2012	2012-07-09	7	0					0	BG Sentinel
1	-9.45367	-40.4799	A	09/07/2012	2012-07-16	7	1	19	1	161	247	408	BG Sentinel
2	-9.45306	-40.4795	A	09/07/2012	2012-07-16	7	1	84	0	223	175	398	BG Sentinel
3	-9.45377	-40.4782	A	09/07/2012	2012-07-16	7	1	91	0	7	72	79	BG Sentinel
4	-9.45304	-40.4797	A	09/07/2012	2012-07-16	7	1	39	0	48	52	100	BG Sentinel
5	-9.45371	-40.4779	A	09/07/2012	2012-07-16	7	1	7	0	21	39	60	BG Sentinel
6	-9.45297	-40.4805	A	09/07/2012	2012-07-16	7	1	70	0	24	39	63	BG Sentinel
7	-9.45329	-40.4801	A	09/07/2012	2012-07-16	7	1	31	0	23	45	68	BG Sentinel
8	-9.45375	-40.4784	A	09/07/2012	2012-07-16	7	0					0	BG Sentinel
9	-9.45347	-40.4787	A	09/07/2012	2012-07-16	7	0					0	BG Sentinel
10	-9.45313	-40.4781	A	09/07/2012	2012-07-16	7	0					0	BG Sentinel
11	-9.453	-40.4789	A	09/07/2012	2012-07-16	7	0					0	BG Sentinel
12	-9.45336	-40.4788	A	09/07/2012	2012-07-16	7	0					0	BG Sentinel
13	-9.4537	-40.4777	A	02/07/2012	2012-07-16	14	1	293	0	113	560	673	BG Sentinel
14	-9.45246	-40.4802	A	09/07/2012	2012-07-16	7	1	4	0	5	6	11	BG Sentinel
15	-9.45236	-40.4801	A	09/07/2012	2012-07-16	7	0					0	BG Sentinel
16	-9.45172	-40.4809	B	09/07/2012	2012-07-16	7	1	3	0	114	137	251	BG Sentinel
17	-9.45268	-40.4815	B	09/07/2012	2012-07-16	7	1	83	0	7	8	15	BG Sentinel
18	-9.45121	-40.4814	U	09/07/2012	2012-07-16	7	0	0	0	44	31	75	BG Sentinel
19	-9.45154	-40.4811	B	09/07/2012	2012-07-16	7	1	6	1	48	29	77	BG Sentinel
20	-9.4517	-40.4804	B	09/07/2012	2012-07-16	7	0					0	BG Sentinel
1	-9.45367	-40.4799	A	16/07/2012	2012-07-23	7	1	72	0	419	272	691	BG Sentinel
2	-9.45306	-40.4795	A	16/07/2012	2012-07-23	7	1	310	0	148	103	251	BG Sentinel
3	-9.45377	-40.4782	A	16/07/2012	2012-07-23	7	1	0	44	6	28	34	BG Sentinel
4	-9.45304	-40.4797	A	16/07/2012	2012-07-23	7	1	384	0	47	30	77	BG Sentinel
5	-9.45371	-40.4779	A	16/07/2012	2012-07-23	7	1	0	13	3	2	5	BG Sentinel
6	-9.45297	-40.4805	A	16/07/2012	2012-07-23	7	1	226	0	21	55	76	BG Sentinel
7	-9.45329	-40.4801	A	16/07/2012	2012-07-23	7	1	9	0	40	94	134	BG Sentinel
8	-9.45375	-40.4784	A	16/07/2012	2012-07-23	7	0					0	BG Sentinel
9	-9.45347	-40.4787	A	16/07/2012	2012-07-23	7	0					0	BG Sentinel
10	-9.45313	-40.4781	A	16/07/2012	2012-07-23	7	0					0	BG Sentinel
11	-9.453	-40.4789	A	16/07/2012	2012-07-23	7	1	85	0	207	177	384	BG Sentinel
12	-9.45336	-40.4788	A	09/07/2012	2012-07-23	14	1	3	0	17	30	47	BG Sentinel
13	-9.4537	-40.4777	A	16/07/2012	2012-07-23	7	1	23	0	55	203	258	BG Sentinel
14	-9.45246	-40.4802	A	16/07/2012	2012-07-23	7	1	3	1	3	6	9	BG Sentinel
15	-9.45236	-40.4801	A	16/07/2012	2012-07-23	7	0					0	BG Sentinel
16	-9.45172	-40.4809	B	16/07/2012	2012-07-23	7	1	19	0	142	110	252	BG Sentinel
17	-9.45268	-40.4815	B	16/07/2012	2012-07-23	7	1	3	0	21	1	22	BG Sentinel
18	-9.45121	-40.4814	U	09/07/2012	2012-07-23	14	1	2	0	14	3	17	BG Sentinel
19	-9.45154	-40.4811	B	16/07/2012	2012-07-23	7	0					0	BG Sentinel
20	-9.4517	-40.4804	B	16/07/2012	2012-07-23	7	0					0	BG Sentinel
1	-9.45367	-40.4799	A	23/07/2012	2012-07-30	7	0					0	BG Sentinel
2	-9.45306	-40.4795	A	23/07/2012	2012-07-30	7	1	185	0	54	73	127	BG Sentinel
3	-9.45377	-40.4782	A	23/07/2012	2012-07-30	7	0					0	BG Sentinel
4	-9.45304	-40.4797	A	23/07/2012	2012-07-30	7	1	173	0	40	33	73	BG Sentinel
5	-9.45371	-40.4779	A	23/07/2012	2012-07-30	7	1	0	0	0	0	0	BG Sentinel
6	-9.45297	-40.4805	A	23/07/2012	2012-07-30	7	0					0	BG Sentinel
7	-9.45329	-40.4801	A	23/07/2012	2012-07-30	7	1	21	0	51	109	160	BG Sentinel
8	-9.45375	-40.4784	A	23/07/2012	2012-07-30	7	0					0	BG Sentinel
9	-9.45347	-40.4787	A	23/07/2012	2012-07-30	7	0					0	BG Sentinel
10	-9.45313	-40.4781	A	23/07/2012	2012-07-30	7	0					0	BG Sentinel
11	-9.453	-40.4789	A	23/07/2012	2012-07-30	7	1	29	1	131	113	244	BG Sentinel
12	-9.45336	-40.4788	A	23/07/2012	2012-07-30	7	1	8	0	275	473	748	BG Sentinel
13	-9.4537	-40.4777	A	23/07/2012	2012-07-30	7	1	9	1	58	15	73	BG Sentinel
14	-9.45246	-40.4802	A	23/07/2012	2012-07-30	7	0					0	BG Sentinel
15	-9.45236	-40.4801	A	23/07/2012	2012-07-30	7	0					0	BG Sentinel
16	-9.45172	-40.4809	B	23/07/2012	2012-07-30	7	1	2	0	25	11	36	BG Sentinel
17	-9.45268	-40.4815	B	23/07/2012	2012-07-30	7	1	7	0	12	3	15	BG Sentinel
18	-9.45121	-40.4814	U	23/07/2012	2012-07-30	7	1	36	1	15	9	24	BG Sentinel
19	-9.45154	-40.4811	B	16/07/2012	2012-07-30	14	1	4	0	144	127	271	BG Sentinel
20	-9.4517	-40.4804	B	23/07/2012	2012-07-30	7	0					0	BG Sentinel
1	-9.45367	-40.4799	A	30/07/2012	2012-08-06	7	0					0	BG Sentinel
2	-9.45306	-40.4795	A	30/07/2012	2012-08-06	7	1	34	0	154	133	287	BG Sentinel
3	-9.45377	-40.4782	A	23/07/2012	2012-08-06	14	1	54	0	70	145	215	BG Sentinel
4	-9.45304	-40.4797	A	30/07/2012	2012-08-06	7	1	6	1	106	81	187	BG Sentinel
5	-9.45371	-40.4779	A	30/07/2012	2012-08-06	7	1	2	0	33	2	35	BG Sentinel
6	-9.45297	-40.4805	A	23/07/2012	2012-08-06	14	1	104	0	68	91	159	BG Sentinel
7	-9.45329	-40.4801	A	30/07/2012	2012-08-06	7	1	14	0	69	83	152	BG Sentinel
8	-9.45375	-40.4784	A	30/07/2012	2012-08-06	7	0					0	BG Sentinel
9	-9.45347	-40.4787	A	30/07/2012	2012-08-06	7	0					0	BG Sentinel
10	-9.45313	-40.4781	A	30/07/2012	2012-08-06	7	0					0	BG Sentinel
11	-9.453	-40.4789	A	30/07/2012	2012-08-06	7	1	21	0	165	120	285	BG Sentinel
12	-9.45336	-40.4788	A	30/07/2012	2012-08-06	7	0					0	BG Sentinel
13	-9.4537	-40.4777	A	30/07/2012	2012-08-06	7	1	11	1	245	138	383	BG Sentinel
14	-9.45246	-40.4802	A	23/07/2012	2012-08-06	14	1	0	0	4	2	6	BG Sentinel
15	-9.45236	-40.4801	A	30/07/2012	2012-08-06	7	0					0	BG Sentinel
16	-9.45172	-40.4809	B	30/07/2012	2012-08-06	7	1	5	0	158	112	270	BG Sentinel
17	-9.45268	-40.4815	B	30/07/2012	2012-08-06	7	1	0	0	2	10	12	BG Sentinel
18	-9.45121	-40.4814	U	30/07/2012	2012-08-06	7	1	10	0	141	50	191	BG Sentinel
19	-9.45154	-40.4811	B	30/07/2012	2012-08-06	7	0					0	BG Sentinel
20	-9.4517	-40.4804	B	30/07/2012	2012-08-06	7	0					0	BG Sentinel
1	-9.45367	-40.4799	A	06/08/2012	2012-08-09	3	0					0	BG Sentinel
2	-9.45306	-40.4795	A	06/08/2012	2012-08-09	3	1	1	2	56	43	99	BG Sentinel	1	2	0	0
3	-9.45377	-40.4782	A	06/08/2012	2012-08-09	3	1	1	0	7	32	39	BG Sentinel	0	0	1	0
4	-9.45304	-40.4797	A	06/08/2012	2012-08-09	3	1	3	1	26	20	46	BG Sentinel	2	1	1	0
5	-9.45371	-40.4779	A	06/08/2012	2012-08-09	3	1	0	0	0	0	0	BG Sentinel	0	0	0	0
6	-9.45297	-40.4805	A	06/08/2012	2012-08-09	3	1	2	0	8	11	19	BG Sentinel	2	0	0	0
7	-9.45329	-40.4801	A	06/08/2012	2012-08-09	3	1	5	0	42	46	88	BG Sentinel	0	0	5	0
8	-9.45375	-40.4784	A	06/08/2012	2012-08-09	3	0					0	BG Sentinel
9	-9.45347	-40.4787	A	06/08/2012	2012-08-09	3	0					0	BG Sentinel
10	-9.45313	-40.4781	A	06/08/2012	2012-08-09	3	0					0	BG Sentinel
11	-9.453	-40.4789	A	06/08/2012	2012-08-09	3	1	0	0	0	0	0	BG Sentinel	0	0	0	0
12	-9.45336	-40.4788	A	30/07/2012	2012-08-09	10	1	2	0	42	48	90	BG Sentinel	2	0	0	0
13	-9.4537	-40.4777	A	06/08/2012	2012-08-09	3	1	1	0	78	130	208	BG Sentinel	1	0	0	0
14	-9.45246	-40.4802	A	06/08/2012	2012-08-09	3	1	1	0	18	13	31	BG Sentinel	1	0	0	0
15	-9.45236	-40.4801	A	06/08/2012	2012-08-09	3	0					0	BG Sentinel
16	-9.45172	-40.4809	B	06/08/2012	2012-08-09	3	1	0	0	42	48	90	BG Sentinel	0	0	0	0
17	-9.45268	-40.4815	B	06/08/2012	2012-08-09	3	1	1	0	7	10	17	BG Sentinel	1	0	0	0
18	-9.45121	-40.4814	U	06/08/2012	2012-08-09	3	1	1	1	20	9	29	BG Sentinel	1	1	0	0
19	-9.45154	-40.4811	B	30/07/2012	2012-08-09	10	1	3	0	9	8	17	BG Sentinel	3	0	0	0
20	-9.4517	-40.4804	B	06/08/2012	2012-08-09	3	0					0	BG Sentinel
1	-9.45367	-40.4799	A	09/08/2012	2012-08-10	1	0					0	BG Sentinel
2	-9.45306	-40.4795	A	09/08/2012	2012-08-10	1	1	21	0	15	8	23	BG Sentinel	3	0	18	0
3	-9.45377	-40.4782	A	09/08/2012	2012-08-10	1	1	11	0	10	6	16	BG Sentinel	0	0	11	0
4	-9.45304	-40.4797	A	09/08/2012	2012-08-10	1	1	4	1	8	10	18	BG Sentinel	0	1	4	0
5	-9.45371	-40.4779	A	09/08/2012	2012-08-10	1	1	0	0	1	0	1	BG Sentinel	0	0	0	0
6	-9.45297	-40.4805	A	09/08/2012	2012-08-10	1	0					0	BG Sentinel
7	-9.45329	-40.4801	A	09/08/2012	2012-08-10	1	1	1	0	6	5	11	BG Sentinel	1	0	0	0
8	-9.45375	-40.4784	A	09/08/2012	2012-08-10	1	0					0	BG Sentinel
9	-9.45347	-40.4787	A	09/08/2012	2012-08-10	1	0					0	BG Sentinel
10	-9.45313	-40.4781	A	09/08/2012	2012-08-10	1	0					0	BG Sentinel
11	-9.453	-40.4789	A	09/08/2012	2012-08-10	1	0					0	BG Sentinel
12	-9.45336	-40.4788	A	09/08/2012	2012-08-10	1	1	0	0	2	2	4	BG Sentinel	0	0	0	0
13	-9.4537	-40.4777	A	09/08/2012	2012-08-10	1	1	0	0	32	24	56	BG Sentinel	0	0	0	0
14	-9.45246	-40.4802	A	09/08/2012	2012-08-10	1	1	0	0	4	4	8	BG Sentinel	0	0	0	0
15	-9.45236	-40.4801	A	09/08/2012	2012-08-10	1	0					0	BG Sentinel
16	-9.45172	-40.4809	B	09/08/2012	2012-08-10	1	1	0	0	35	21	56	BG Sentinel	0	0	0	0
17	-9.45268	-40.4815	B	09/08/2012	2012-08-10	1	1	3	0	12	9	21	BG Sentinel	0	0	3	0
18	-9.45121	-40.4814	U	09/08/2012	2012-08-10	1	1	1	2	14	6	20	BG Sentinel	1	2	0	0
19	-9.45154	-40.4811	B	09/08/2012	2012-08-10	1	0					0	BG Sentinel
20	-9.4517	-40.4804	B	09/08/2012	2012-08-10	1	0					0	BG Sentinel
1	-9.45367	-40.4799	A	23/07/2012	2012-08-11	19	1	18	0	37	26	63	BG Sentinel	2	0	16	0	0	0
2	-9.45306	-40.4795	A	10/08/2012	2012-08-11	1	1	27	0	2	5	7	BG Sentinel	0	0	20	0	7	0
3	-9.45377	-40.4782	A	10/08/2012	2012-08-11	1	1	0	0	0	0	0	BG Sentinel	0	0	0	0	0	0
4	-9.45304	-40.4797	A	10/08/2012	2012-08-11	1	1	2	0	5	4	9	BG Sentinel	0	0	2	0	0	0
5	-9.45371	-40.4779	A	10/08/2012	2012-08-11	1	1	12	0	4	5	9	BG Sentinel	0	0	1	0	11	0
6	-9.45297	-40.4805	A	09/08/2012	2012-08-11	2	1	4	0	7	4	11	BG Sentinel	0	0	4	0	0	0
7	-9.45329	-40.4801	A	10/08/2012	2012-08-11	1	1	1	0	5	2	7	BG Sentinel	0	0	1	0	0	0
8	-9.45375	-40.4784	A	10/08/2012	2012-08-11	1	0					0	BG Sentinel
9	-9.45347	-40.4787	A	11/06/2012	2012-08-11	61	1	3	0	1	1	2	BG Sentinel	0	0	3	0	0	0
10	-9.45313	-40.4781	A	11/06/2012	2012-08-11	61	1	0	0	2	4	6	BG Sentinel	0	0	0	0	0	0
11	-9.453	-40.4789	A	09/08/2012	2012-08-11	2	1	30	0	31	25	56	BG Sentinel	3	0	27	0	0	0
12	-9.45336	-40.4788	A	10/08/2012	2012-08-11	1	1	1	0	7	5	12	BG Sentinel	0	0	1	0	0	0
13	-9.4537	-40.4777	A	10/08/2012	2012-08-11	1	1	25	0	9	24	33	BG Sentinel	0	0	0	0	25	0
14	-9.45246	-40.4802	A	10/08/2012	2012-08-11	1	1	2	1	28	19	47	BG Sentinel	0	1	2	0	0	0
15	-9.45236	-40.4801	A	10/08/2012	2012-08-11	1	0					0	BG Sentinel
16	-9.45172	-40.4809	B	10/08/2012	2012-08-11	1	1	29	0	19	15	34	BG Sentinel	0	0	10	0	19	0
17	-9.45268	-40.4815	B	10/08/2012	2012-08-11	1	1	0	0	3	3	6	BG Sentinel	0	0	0	0	0	0
18	-9.45121	-40.4814	U	10/08/2012	2012-08-11	1	0					0	BG Sentinel
19	-9.45154	-40.4811	B	09/08/2012	2012-08-11	2	1	22	0	11	8	19	BG Sentinel	0	0	1	0	21	0
20	-9.4517	-40.4804	B	10/08/2012	2012-08-11	1	0					0	BG Sentinel
1	-9.45367	-40.4799	A	11/08/2012	2012-08-12	1	1	11	0	36	29	65	BG Sentinel	0	0	5	0	6	0
2	-9.45306	-40.4795	A	11/08/2012	2012-08-12	1	1	186	0	32	19	51	BG Sentinel	0	0	33	0	153	0
3	-9.45377	-40.4782	A	11/08/2012	2012-08-12	1	1	40	0	1	0	1	BG Sentinel	0	0	8	0	32	0
4	-9.45304	-40.4797	A	11/08/2012	2012-08-12	1	1	21	0	8	7	15	BG Sentinel	0	0	2	0	19	0
5	-9.45371	-40.4779	A	11/08/2012	2012-08-12	1	0					0	BG Sentinel
6	-9.45297	-40.4805	A	11/08/2012	2012-08-12	1	1	7	0	3	7	10	BG Sentinel	0	0	1	0	6	0
7	-9.45329	-40.4801	A	11/08/2012	2012-08-12	1	1	0	0	6	12	18	BG Sentinel	0	0	0	0	0	0
8	-9.45375	-40.4784	A	11/08/2012	2012-08-12	1	0					0	BG Sentinel
9	-9.45347	-40.4787	A	11/08/2012	2012-08-12	1	1	20	1	25	24	49	BG Sentinel	0	1	0	0	20	0
10	-9.45313	-40.4781	A	11/08/2012	2012-08-12	1	1	13	0	96	32	128	BG Sentinel	1	0	5	0	7	0
11	-9.453	-40.4789	A	11/08/2012	2012-08-12	1	0					0	BG Sentinel
12	-9.45336	-40.4788	A	11/08/2012	2012-08-12	1	1	1	0	4	2	6	BG Sentinel	0	0	0	0	1	0
13	-9.4537	-40.4777	A	11/08/2012	2012-08-12	1	1	103	0	9	39	48	BG Sentinel	0	0	2	0	101	0
14	-9.45246	-40.4802	A	11/08/2012	2012-08-12	1	1	6	0	36	58	94	BG Sentinel	0	0	3	0	3	0
15	-9.45236	-40.4801	A	11/08/2012	2012-08-12	1	0					0	BG Sentinel
16	-9.45172	-40.4809	B	11/08/2012	2012-08-12	1	1	4	0	9	8	17	BG Sentinel	0	0	0	0	4	0
17	-9.45268	-40.4815	B	11/08/2012	2012-08-12	1	1	155	1	16	9	25	BG Sentinel	0	1	1	0	154	0
18	-9.45121	-40.4814	U	10/08/2012	2012-08-12	2	1	2	0	29	6	35	BG Sentinel	1	0	0	0	1	0
19	-9.45154	-40.4811	B	11/08/2012	2012-08-12	1	1	1	0	1	1	2	BG Sentinel	0	0	0	0	1	0
20	-9.4517	-40.4804	B	11/08/2012	2012-08-12	1	0					0	BG Sentinel
1	-9.45367	-40.4799	A	12/08/2012	2012-08-13	1	1	12	0	63	60	123	BG Sentinel	0	0	1	0	11	0
2	-9.45306	-40.4795	A	12/08/2012	2012-08-13	1	1	113	0	11	12	23	BG Sentinel	0	0	26	0	87	0
3	-9.45377	-40.4782	A	12/08/2012	2012-08-13	1	1	24	0	4	6	10	BG Sentinel	0	0	4	0	20	0
4	-9.45304	-40.4797	A	12/08/2012	2012-08-13	1	1	20	0	5	8	13	BG Sentinel	0	0	6	0	14	0
5	-9.45371	-40.4779	A	11/08/2012	2012-08-13	2	1	19	0	3	2	5	BG Sentinel	0	0	2	0	17	0
6	-9.45297	-40.4805	A	12/08/2012	2012-08-13	1	0					0	BG Sentinel
7	-9.45329	-40.4801	A	12/08/2012	2012-08-13	1	1	1	0	4	6	10	BG Sentinel	0	0	0	0	1	0
8	-9.45375	-40.4784	A	12/08/2012	2012-08-13	1	0					0	BG Sentinel
9	-9.45347	-40.4787	A	12/08/2012	2012-08-13	1	1	19	0	4	5	9	BG Sentinel	0	0	2	0	17	0
10	-9.45313	-40.4781	A	12/08/2012	2012-08-13	1	1	5	0	16	16	32	BG Sentinel	0	0	0	0	5	0
11	-9.453	-40.4789	A	12/08/2012	2012-08-13	1	0					0	BG Sentinel
12	-9.45336	-40.4788	A	12/08/2012	2012-08-13	1	0					0	BG Sentinel
13	-9.4537	-40.4777	A	12/08/2012	2012-08-13	1	1	51	0	29	25	54	BG Sentinel	0	0	7	0	44	0
14	-9.45246	-40.4802	A	12/08/2012	2012-08-13	1	1	3	0	51	40	91	BG Sentinel	0	0	2	0	1	0
15	-9.45236	-40.4801	A	11/06/2012	2012-08-13	63	1	4	0	3	2	5	BG Sentinel	0	0	1	0	3	0
16	-9.45172	-40.4809	B	12/08/2012	2012-08-13	1	1	0	0	2	0	2	BG Sentinel	0	0	0	0	0	0
17	-9.45268	-40.4815	B	12/08/2012	2012-08-13	1	1	0	0	0	0	0	BG Sentinel	0	0	0	0	0	0
18	-9.45121	-40.4814	U	12/08/2012	2012-08-13	1	1	11	0	4	2	6	BG Sentinel	0	0	2	0	9	0
19	-9.45154	-40.4811	B	12/08/2012	2012-08-13	1	0					0	BG Sentinel
20	-9.4517	-40.4804	B	12/08/2012	2012-08-13	1	0					0	BG Sentinel
1	-9.45367	-40.4799	A	13/08/2012	2012-08-14	1	1	4	0	25	30	55	BG Sentinel	0	0	0	0	4	0
2	-9.45306	-40.4795	A	13/08/2012	2012-08-14	1	1	41	0	31	24	55	BG Sentinel	0	0	11	0	30	0
3	-9.45377	-40.4782	A	13/08/2012	2012-08-14	1	1	9	0	15	1	16	BG Sentinel	0	0	2	0	7	0
4	-9.45304	-40.4797	A	13/08/2012	2012-08-14	1	1	3	0	4	1	5	BG Sentinel	0	0	2	0	1	0
5	-9.45371	-40.4779	A	13/08/2012	2012-08-14	1	1	7	0	5	0	5	BG Sentinel	0	0	1	0	6	0
6	-9.45297	-40.4805	A	12/08/2012	2012-08-14	2	1	14	0	4	5	9	BG Sentinel	0	0	11	0	3	0
7	-9.45329	-40.4801	A	13/08/2012	2012-08-14	1	1	1	0	4	6	10	BG Sentinel	0	0	0	0	1	0
8	-9.45375	-40.4784	A	02/07/2012	2012-08-14	43	1	0	0	1	0	1	BG Sentinel	0	0	0	0	0	0
9	-9.45347	-40.4787	A	13/08/2012	2012-08-14	1	0					0	BG Sentinel
10	-9.45313	-40.4781	A	13/08/2012	2012-08-14	1	1	3	0	10	8	18	BG Sentinel	0	0	2	0	1	0
11	-9.453	-40.4789	A	13/08/2012	2012-08-14	1	0					0	BG Sentinel
12	-9.45336	-40.4788	A	12/08/2012	2012-08-14	2	1	10	0	4	20	24	BG Sentinel	0	0	6	0	4	0
13	-9.4537	-40.4777	A	13/08/2012	2012-08-14	1	1	29	0	6	61	67	BG Sentinel	0	0	17	0	12	0
14	-9.45246	-40.4802	A	13/08/2012	2012-08-14	1	1	5	0	37	21	58	BG Sentinel	0	0	1	0	4	0
15	-9.45236	-40.4801	A	13/08/2012	2012-08-14	1	1	1	0	3	1	4	BG Sentinel	0	0	0	0	1	0
16	-9.45172	-40.4809	B	13/08/2012	2012-08-14	1	1	0	0	18	14	32	BG Sentinel	0	0	0	0	0	0
17	-9.45268	-40.4815	B	13/08/2012	2012-08-14	1	1	0	0	0	0	0	BG Sentinel	0	0	0	0	0	0
18	-9.45121	-40.4814	U	13/08/2012	2012-08-14	1	1	0	0	5	3	8	BG Sentinel	0	0	0	0	0	0
19	-9.45154	-40.4811	B	12/08/2012	2012-08-14	2	1	10	0	3	4	7	BG Sentinel	0	0	1	0	9	0
20	-9.4517	-40.4804	B	13/08/2012	2012-08-14	1	0					0	BG Sentinel
1	-9.45367	-40.4799	A	14/08/2012	2012-08-15	1	1	1	0	29	12	41	BG Sentinel	0	0	0	0	1	0
2	-9.45306	-40.4795	A	14/08/2012	2012-08-15	1	1	22	1	0	3	3	BG Sentinel	0	1	6	0	16	0
3	-9.45377	-40.4782	A	14/08/2012	2012-08-15	1	0					0	BG Sentinel
4	-9.45304	-40.4797	A	14/08/2012	2012-08-15	1	1	6	0	5	12	17	BG Sentinel	0	0	2	0	4	0
5	-9.45371	-40.4779	A	14/08/2012	2012-08-15	1	1	4	0	8	3	11	BG Sentinel	0	0	2	0	2	0
6	-9.45297	-40.4805	A	14/08/2012	2012-08-15	1	0					0	BG Sentinel
7	-9.45329	-40.4801	A	14/08/2012	2012-08-15	1	1	0	0	2	7	9	BG Sentinel	0	0	0	0	0	0
8	-9.45375	-40.4784	A	14/08/2012	2012-08-15	1	0					0	BG Sentinel
9	-9.45347	-40.4787	A	14/08/2012	2012-08-15	1	0					0	BG Sentinel
10	-9.45313	-40.4781	A	14/08/2012	2012-08-15	1	0					0	BG Sentinel
11	-9.453	-40.4789	A	11/08/2012	2012-08-15	4	1	58	2	75	61	136	BG Sentinel	1	2	2	0	55	0
12	-9.45336	-40.4788	A	14/08/2012	2012-08-15	1	1	1	0	0	1	1	BG Sentinel	0	0	0	0	1	0
13	-9.4537	-40.4777	A	14/08/2012	2012-08-15	1	1	1	0	3	32	35	BG Sentinel	1	0	0	0	0	0
14	-9.45246	-40.4802	A	14/08/2012	2012-08-15	1	1	2	0	30	29	59	BG Sentinel	1	0	1	0	0	0
15	-9.45236	-40.4801	A	14/08/2012	2012-08-15	1	0					0	BG Sentinel
16	-9.45172	-40.4809	B	14/08/2012	2012-08-15	1	1	0	0	14	6	20	BG Sentinel	0	0	0	0	0	0
17	-9.45268	-40.4815	B	14/08/2012	2012-08-15	1	1	0	1	1	6	7	BG Sentinel	0	1	0	0	0	0
18	-9.45121	-40.4814	U	14/08/2012	2012-08-15	1	1	23	1	15	4	19	BG Sentinel	0	1	3	0	20	0
19	-9.45154	-40.4811	B	14/08/2012	2012-08-15	1	0					0	BG Sentinel
20	-9.4517	-40.4804	B	09/07/2012	2012-08-15	37	1	0	0	0	1	1	BG Sentinel	0	0	0	0	0	0
1	-9.45367	-40.4799	A	15/08/2012	2012-08-16	1	1	3	0	3	3	6	BG Sentinel	0	0	2	0	1	0
2	-9.45306	-40.4795	A	15/08/2012	2012-08-16	1	1	10	0	10	10	20	BG Sentinel	0	0	4	0	6	0
3	-9.45377	-40.4782	A	14/08/2012	2012-08-16	2	1	1	1	1	2	3	BG Sentinel	0	1	1	0	0	0
4	-9.45304	-40.4797	A	15/08/2012	2012-08-16	1	0					0	BG Sentinel
5	-9.45371	-40.4779	A	15/08/2012	2012-08-16	1	1	12	0	57	49	106	BG Sentinel	0	0	5	0	7	0
6	-9.45297	-40.4805	A	14/08/2012	2012-08-16	2	1	4	0	22	16	38	BG Sentinel	0	0	4	0	0	0
7	-9.45329	-40.4801	A	15/08/2012	2012-08-16	1	1	1	0	4	8	12	BG Sentinel	0	0	1	0	0	0
8	-9.45375	-40.4784	A	15/08/2012	2012-08-16	1	0					0	BG Sentinel
9	-9.45347	-40.4787	A	15/08/2012	2012-08-16	1	0					0	BG Sentinel
10	-9.45313	-40.4781	A	14/08/2012	2012-08-16	2	1	10	0	34	25	59	BG Sentinel	1	0	5	0	4	0
11	-9.453	-40.4789	A	15/08/2012	2012-08-16	1	0					0	BG Sentinel
12	-9.45336	-40.4788	A	15/08/2012	2012-08-16	1	1	1	0	2	4	6	BG Sentinel	0	0	0	0	1	0
13	-9.4537	-40.4777	A	15/08/2012	2012-08-16	1	0					0	BG Sentinel
14	-9.45246	-40.4802	A	15/08/2012	2012-08-16	1	1	0	0	47	33	80	BG Sentinel	0	0	0	0	0	0
15	-9.45236	-40.4801	A	14/08/2012	2012-08-16	2	1	0	0	0	2	2	BG Sentinel	0	0	0	0	0	0
16	-9.45172	-40.4809	B	15/08/2012	2012-08-16	1	1	0	0	6	4	10	BG Sentinel	0	0	0	0	0	0
17	-9.45268	-40.4815	B	15/08/2012	2012-08-16	1	1	11	1	4	1	5	BG Sentinel	0	1	1	0	10	0
18	-9.45121	-40.4814	U	15/08/2012	2012-08-16	1	1	0	0	7	6	13	BG Sentinel	0	0	0	0	0	0
19	-9.45154	-40.4811	B	14/08/2012	2012-08-16	2	1	1	0	4	6	10	BG Sentinel	0	0	0	0	1	0
20	-9.4517	-40.4804	B	15/08/2012	2012-08-16	1	0					0	BG Sentinel
1	-9.45367	-40.4799	A	16/08/2012	2012-08-17	1	1	219	0	4	7	11	BG Sentinel	217	0	0	0	2	0
2	-9.45306	-40.4795	A	16/08/2012	2012-08-17	1	1	2	1	48	36	84	BG Sentinel	2	1	0	0	0	0
3	-9.45377	-40.4782	A	16/08/2012	2012-08-17	1	1	20	0	0	6	6	BG Sentinel	18	0	1	0	1	0
4	-9.45304	-40.4797	A	15/08/2012	2012-08-17	2	1	11	0	9	5	14	BG Sentinel	9	0	0	0	2	0
5	-9.45371	-40.4779	A	16/08/2012	2012-08-17	1	1	28	0	1	0	1	BG Sentinel	28	0	0	0	0	0
6	-9.45297	-40.4805	A	16/08/2012	2012-08-17	1	0					0	BG Sentinel
7	-9.45329	-40.4801	A	16/08/2012	2012-08-17	1	0					0	BG Sentinel
8	-9.45375	-40.4784	A	14/08/2012	2012-08-17	3	1	1	3	11	7	18	BG Sentinel	0	3	1	0	0	0
9	-9.45347	-40.4787	A	16/08/2012	2012-08-17	1	0					0	BG Sentinel
10	-9.45313	-40.4781	A	16/08/2012	2012-08-17	1	1	19	0	44	30	74	BG Sentinel	18	0	1	0	0	0
11	-9.453	-40.4789	A	15/08/2012	2012-08-17	2	1	2	0	18	17	35	BG Sentinel	2	0	0	0	0	0
12	-9.45336	-40.4788	A	16/08/2012	2012-08-17	1	1	3	0	3	5	8	BG Sentinel	3	0	0	0	0	0
13	-9.4537	-40.4777	A	15/08/2012	2012-08-17	2	1	21	0	12	6	18	BG Sentinel	19	0	1	0	1	0
14	-9.45246	-40.4802	A	16/08/2012	2012-08-17	1	1	4	0	17	8	25	BG Sentinel	3	0	0	0	1	0
15	-9.45236	-40.4801	A	16/08/2012	2012-08-17	1	0					0	BG Sentinel
16	-9.45172	-40.4809	B	16/08/2012	2012-08-17	1	1	11	0	15	12	27	BG Sentinel	11	0	0	0	0	0
17	-9.45268	-40.4815	B	16/08/2012	2012-08-17	1	1	13	0	6	2	8	BG Sentinel	8	0	0	0	5	0
18	-9.45121	-40.4814	U	16/08/2012	2012-08-17	1	0					0	BG Sentinel
19	-9.45154	-40.4811	B	16/08/2012	2012-08-17	1	1	0	1	7	3	10	BG Sentinel	0	1	0	0	0	0
20	-9.4517	-40.4804	B	16/08/2012	2012-08-17	1	0					0	BG Sentinel
1	-9.45367	-40.4799	A	17/08/2012	2012-08-18	1	1	6	2	44	83	127	BG Sentinel	6	2	0	0	0	0
2	-9.45306	-40.4795	A	17/08/2012	2012-08-18	1	1	67	0	0	6	6	BG Sentinel	66	0	0	0	1	0
3	-9.45377	-40.4782	A	17/08/2012	2012-08-18	1	1	14	0	2	0	2	BG Sentinel	14	0	0	0	0	0
4	-9.45304	-40.4797	A	17/08/2012	2012-08-18	1	1	1	0	2	3	5	BG Sentinel	1	0	0	0	0	0
5	-9.45371	-40.4779	A	17/08/2012	2012-08-18	1	1	1	1	4	7	11	BG Sentinel	1	1	0	0	0	0
6	-9.45297	-40.4805	A	17/08/2012	2012-08-18	1	0					0	BG Sentinel
7	-9.45329	-40.4801	A	17/08/2012	2012-08-18	1	0					0	BG Sentinel
8	-9.45375	-40.4784	A	17/08/2012	2012-08-18	1	0					0	BG Sentinel
9	-9.45347	-40.4787	A	13/08/2012	2012-08-18	5	1	15	0	5	0	5	BG Sentinel	15	0	0	0	0	0
10	-9.45313	-40.4781	A	17/08/2012	2012-08-18	1	0					0	BG Sentinel
11	-9.453	-40.4789	A	17/08/2012	2012-08-18	1	0					0	BG Sentinel
12	-9.45336	-40.4788	A	17/08/2012	2012-08-18	1	0					0	BG Sentinel
13	-9.4537	-40.4777	A	17/08/2012	2012-08-18	1	1	8	0	8	8	16	BG Sentinel	7	0	0	0	1	0
14	-9.45246	-40.4802	A	17/08/2012	2012-08-18	1	0					0	BG Sentinel
15	-9.45236	-40.4801	A	17/08/2012	2012-08-18	1	0					0	BG Sentinel
16	-9.45172	-40.4809	B	17/08/2012	2012-08-18	1	1	2	0	3	0	3	BG Sentinel	2	0	0	0	0	0
17	-9.45268	-40.4815	B	17/08/2012	2012-08-18	1	1	3	0	4	0	4	BG Sentinel	1	0	1	0	1	0
18	-9.45121	-40.4814	U	16/08/2012	2012-08-18	2	1	0	0	4	4	8	BG Sentinel	0	0	0	0	0	0
19	-9.45154	-40.4811	B	17/08/2012	2012-08-18	1	1	4	0	1	4	5	BG Sentinel	4	0	0	0	0	0
20	-9.4517	-40.4804	B	17/08/2012	2012-08-18	1	0					0	BG Sentinel
1	-9.45367	-40.4799	A	18/08/2012	2012-08-19	1	1	3	3	36	40	76	BG Sentinel	2	3	0	0	1	0
2	-9.45306	-40.4795	A	18/08/2012	2012-08-19	1	1	62	0	11	8	19	BG Sentinel	61	0	0	0	1	0
3	-9.45377	-40.4782	A	18/08/2012	2012-08-19	1	1	8	0	2	1	3	BG Sentinel	8	0	0	0	0	0
4	-9.45304	-40.4797	A	18/08/2012	2012-08-19	1	1	8	0	4	1	5	BG Sentinel	7	0	1	0	0	0
5	-9.45371	-40.4779	A	18/08/2012	2012-08-19	1	0					0	BG Sentinel
6	-9.45297	-40.4805	A	18/08/2012	2012-08-19	1	0					0	BG Sentinel
7	-9.45329	-40.4801	A	16/08/2012	2012-08-19	3	1	2	0	6	8	14	BG Sentinel	2	0	0	0	0	0
8	-9.45375	-40.4784	A	18/08/2012	2012-08-19	1	0					0	BG Sentinel
9	-9.45347	-40.4787	A	18/08/2012	2012-08-19	1	0					0	BG Sentinel
10	-9.45313	-40.4781	A	18/08/2012	2012-08-19	1	0					0	BG Sentinel
11	-9.453	-40.4789	A	18/08/2012	2012-08-19	1	0					0	BG Sentinel
12	-9.45336	-40.4788	A	17/08/2012	2012-08-19	2	1	35	0	10	8	18	BG Sentinel	35	0	0	0	0	0
13	-9.4537	-40.4777	A	18/08/2012	2012-08-19	1	0					0	BG Sentinel
14	-9.45246	-40.4802	A	18/08/2012	2012-08-19	1	0					0	BG Sentinel
15	-9.45236	-40.4801	A	16/08/2012	2012-08-19	3	1	3	2	7	15	22	BG Sentinel	2	2	0	0	1	0
16	-9.45172	-40.4809	B	18/08/2012	2012-08-19	1	1	3	0	28	14	42	BG Sentinel	3	0	0	0	0	0
17	-9.45268	-40.4815	B	18/08/2012	2012-08-19	1	0					0	BG Sentinel
18	-9.45121	-40.4814	U	18/08/2012	2012-08-19	1	1	5	0	6	4	10	BG Sentinel	5	0	0	0	0	0
19	-9.45154	-40.4811	B	18/08/2012	2012-08-19	1	1	5	0	0	0	0	BG Sentinel	5	0	0	0	0	0
20	-9.4517	-40.4804	B	18/08/2012	2012-08-19	1	0					0	BG Sentinel
1	-9.45367	-40.4799	A	19/08/2012	2012-08-20	1	1	7	1	56	42	98	BG Sentinel	7	1	0	0	0	0
2	-9.45306	-40.4795	A	19/08/2012	2012-08-20	1	1	34	0	15	7	22	BG Sentinel	34	0	0	0	0	0
3	-9.45377	-40.4782	A	19/08/2012	2012-08-20	1	1	18	0	8	0	8	BG Sentinel	18	0	0	0	0	0
4	-9.45304	-40.4797	A	19/08/2012	2012-08-20	1	1	1	0	3	1	4	BG Sentinel	1	0	0	0	0	0
5	-9.45371	-40.4779	A	18/08/2012	2012-08-20	2	1	4	0	5	2	7	BG Sentinel	4	0	0	0	0	0
6	-9.45297	-40.4805	A	16/08/2012	2012-08-20	4	1	33	0	22	20	42	BG Sentinel	32	0	0	0	1	0
7	-9.45329	-40.4801	A	19/08/2012	2012-08-20	1	1	0	0	0	0	0	BG Sentinel	0	0	0	0	0	0
8	-9.45375	-40.4784	A	17/08/2012	2012-08-20	3	1	3	0	4	0	4	BG Sentinel	3	0	0	0	0	0
9	-9.45347	-40.4787	A	19/08/2012	2012-08-20	1	0					0	BG Sentinel
10	-9.45313	-40.4781	A	17/08/2012	2012-08-20	3	1	4	0	8	6	14	BG Sentinel	4	0	0	0	0	0
11	-9.453	-40.4789	A	19/08/2012	2012-08-20	1	0					0	BG Sentinel
12	-9.45336	-40.4788	A	19/08/2012	2012-08-20	1	1	33	0	4	1	5	BG Sentinel	33	0	0	0	0	0
13	-9.4537	-40.4777	A	18/08/2012	2012-08-20	2	1	53	0	208	191	399	BG Sentinel	53	0	0	0	0	0
14	-9.45246	-40.4802	A	17/08/2012	2012-08-20	3	1	19	0	54	58	112	BG Sentinel	19	0	0	0	0	0
15	-9.45236	-40.4801	A	19/08/2012	2012-08-20	1	1	0	0	4	1	5	BG Sentinel	0	0	0	0	0	0
16	-9.45172	-40.4809	B	19/08/2012	2012-08-20	1	1	8	0	42	49	91	BG Sentinel	7	0	0	0	1	0
17	-9.45268	-40.4815	B	18/08/2012	2012-08-20	2	1	5	0	25	20	45	BG Sentinel	5	0	0	0	0	0
18	-9.45121	-40.4814	U	19/08/2012	2012-08-20	1	1	0	0	1	0	1	BG Sentinel	0	0	0	0	0	0
19	-9.45154	-40.4811	B	19/08/2012	2012-08-20	1	1	5	0	2	2	4	BG Sentinel	5	0	0	0	0	0
20	-9.4517	-40.4804	B	19/08/2012	2012-08-20	1	0					0	BG Sentinel
1	-9.45367	-40.4799	A	20/08/2012	2012-08-21	1	1	3	1	28	63	91	BG Sentinel	3	1	0	0	0	0
2	-9.45306	-40.4795	A	20/08/2012	2012-08-21	1	1	29	0	36	17	53	BG Sentinel	29	0	0	0	0	0
3	-9.45377	-40.4782	A	20/08/2012	2012-08-21	1	1	4	0	7	13	20	BG Sentinel	4	0	0	0	0	0
4	-9.45304	-40.4797	A	20/08/2012	2012-08-21	1	1	5	0	3	4	7	BG Sentinel	5	0	0	0	0	0
5	-9.45371	-40.4779	A	20/08/2012	2012-08-21	1	1	4	0	3	1	4	BG Sentinel	4	0	0	0	0	0
6	-9.45297	-40.4805	A	20/08/2012	2012-08-21	1	0					0	BG Sentinel
7	-9.45329	-40.4801	A	20/08/2012	2012-08-21	1	1	0	0	4	6	10	BG Sentinel	0	0	0	0	0	0
8	-9.45375	-40.4784	A	20/08/2012	2012-08-21	1	0					0	BG Sentinel
9	-9.45347	-40.4787	A	20/08/2012	2012-08-21	1	0					0	BG Sentinel
10	-9.45313	-40.4781	A	20/08/2012	2012-08-21	1	1	0	0	0	0	0	BG Sentinel	0	0	0	0	0	0
11	-9.453	-40.4789	A	20/08/2012	2012-08-21	1	0					0	BG Sentinel
12	-9.45336	-40.4788	A	20/08/2012	2012-08-21	1	0					0	BG Sentinel
13	-9.4537	-40.4777	A	20/08/2012	2012-08-21	1	1	0	0	0	0	0	BG Sentinel	0	0	0	0	0	0
14	-9.45246	-40.4802	A	20/08/2012	2012-08-21	1	1	1	0	15	25	40	BG Sentinel	1	0	0	0	0	0
15	-9.45236	-40.4801	A	20/08/2012	2012-08-21	1	1	0	0	5	3	8	BG Sentinel	0	0	0	0	0	0
16	-9.45172	-40.4809	B	20/08/2012	2012-08-21	1	1	6	0	17	4	21	BG Sentinel	6	0	0	0	0	0
17	-9.45268	-40.4815	B	20/08/2012	2012-08-21	1	1	0	0	0	0	0	BG Sentinel	0	0	0	0	0	0
18	-9.45121	-40.4814	U	20/08/2012	2012-08-21	1	0					0	BG Sentinel
19	-9.45154	-40.4811	B	20/08/2012	2012-08-21	1	1	11	0	0	0	0	BG Sentinel	10	0	1	0	0	0
20	-9.4517	-40.4804	B	20/08/2012	2012-08-21	1	0					0	BG Sentinel
1	-9.45367	-40.4799	A	21/08/2012	2012-08-22	1	1	1	3	72	31	103	BG Sentinel	1	3	0	0	0	0
2	-9.45306	-40.4795	A	21/08/2012	2012-08-22	1	1	11	0	31	27	58	BG Sentinel	11	0	0	0	0	0
3	-9.45377	-40.4782	A	21/08/2012	2012-08-22	1	0					0	BG Sentinel
4	-9.45304	-40.4797	A	21/08/2012	2012-08-22	1	1	0	0	8	5	13	BG Sentinel	0	0	0	0	0	0
5	-9.45371	-40.4779	A	21/08/2012	2012-08-22	1	0					0	BG Sentinel
6	-9.45297	-40.4805	A	20/08/2012	2012-08-22	2	1	3	0	12	13	25	BG Sentinel	3	0	0	0	0	0
7	-9.45329	-40.4801	A	21/08/2012	2012-08-22	1	1	0	0	2	6	8	BG Sentinel	0	0	0	0	0	0
8	-9.45375	-40.4784	A	21/08/2012	2012-08-22	1	0					0	BG Sentinel
9	-9.45347	-40.4787	A	18/08/2012	2012-08-22	4	1	37	0	20	20	40	BG Sentinel	31	0	1	0	5	0
10	-9.45313	-40.4781	A	21/08/2012	2012-08-22	1	0					0	BG Sentinel
11	-9.453	-40.4789	A	17/08/2012	2012-08-22	5	1	7	0	1	2	3	BG Sentinel	7	0	0	0	0	0
12	-9.45336	-40.4788	A	20/08/2012	2012-08-22	2	1	5	0	1	2	3	BG Sentinel	5	0	0	0	0	0
13	-9.4537	-40.4777	A	21/08/2012	2012-08-22	1	0					0	BG Sentinel
14	-9.45246	-40.4802	A	21/08/2012	2012-08-22	1	1	2	0	16	10	26	BG Sentinel	2	0	0	0	0	0
15	-9.45236	-40.4801	A	21/08/2012	2012-08-22	1	1	0	0	2	2	4	BG Sentinel	0	0	0	0	0	0
16	-9.45172	-40.4809	B	21/08/2012	2012-08-22	1	1	2	0	8	2	10	BG Sentinel	2	0	0	0	0	0
17	-9.45268	-40.4815	B	21/08/2012	2012-08-22	1	1	0	0	13	11	24	BG Sentinel	0	0	0	0	0	0
18	-9.45121	-40.4814	U	20/08/2012	2012-08-22	2	1	17	0	9	7	16	BG Sentinel	17	0	0	0	0	0
19	-9.45154	-40.4811	B	21/08/2012	2012-08-22	1	0					0	BG Sentinel
20	-9.4517	-40.4804	B	21/08/2012	2012-08-22	1	0					0	BG Sentinel
1	-9.45367	-40.4799	A	22/08/2012	2012-08-23	1	1	22	0	63	49	112	BG Sentinel	22	0	0	0	0	0
2	-9.45306	-40.4795	A	22/08/2012	2012-08-23	1	1	26	1	45	37	82	BG Sentinel	26	1	0	0	0	0
3	-9.45377	-40.4782	A	21/08/2012	2012-08-23	2	1	0	0	35	33	68	BG Sentinel	0	0	0	0	0	0
4	-9.45304	-40.4797	A	22/08/2012	2012-08-23	1	0					0	BG Sentinel
5	-9.45371	-40.4779	A	22/08/2012	2012-08-23	1	0					0	BG Sentinel
6	-9.45297	-40.4805	A	22/08/2012	2012-08-23	1	0					0	BG Sentinel
7	-9.45329	-40.4801	A	22/08/2012	2012-08-23	1	1	21	0	7	9	16	BG Sentinel	21	0	0	0	0	0
8	-9.45375	-40.4784	A	22/08/2012	2012-08-23	1	0					0	BG Sentinel
9	-9.45347	-40.4787	A	22/08/2012	2012-08-23	1	0					0	BG Sentinel
10	-9.45313	-40.4781	A	22/08/2012	2012-08-23	1	0					0	BG Sentinel
11	-9.453	-40.4789	A	22/08/2012	2012-08-23	1	0					0	BG Sentinel
12	-9.45336	-40.4788	A	22/08/2012	2012-08-23	1	1	0	0	4	1	5	BG Sentinel	0	0	0	0	0	0
13	-9.4537	-40.4777	A	22/08/2012	2012-08-23	1	0					0	BG Sentinel
14	-9.45246	-40.4802	A	22/08/2012	2012-08-23	1	1	1	0	11	5	16	BG Sentinel	1	0	0	0	0	0
15	-9.45236	-40.4801	A	22/08/2012	2012-08-23	1	1	1	0	0	1	1	BG Sentinel	1	0	0	0	0	0
16	-9.45172	-40.4809	B	22/08/2012	2012-08-23	1	1	1	0	3	7	10	BG Sentinel	1	0	0	0	0	0
17	-9.45268	-40.4815	B	22/08/2012	2012-08-23	1	1	0	0	2	3	5	BG Sentinel	0	0	0	0	0	0
18	-9.45121	-40.4814	U	22/08/2012	2012-08-23	1	1	45	0	3	4	7	BG Sentinel	45	0	0	0	0	0
19	-9.45154	-40.4811	B	22/08/2012	2012-08-23	1	0					0	BG Sentinel
20	-9.4517	-40.4804	B	22/08/2012	2012-08-23	1	0					0	BG Sentinel
1	-9.45367	-40.4799	A	23/08/2012	2012-08-24	1	1	6	1	37	20	57	BG Sentinel
2	-9.45306	-40.4795	A	23/08/2012	2012-08-24	1	1	117	0	24	25	49	BG Sentinel
3	-9.45377	-40.4782	A	23/08/2012	2012-08-24	1	0					0	BG Sentinel
4	-9.45304	-40.4797	A	22/08/2012	2012-08-24	2	1	0	0	0	0	0	BG Sentinel
[truncated: 313 more rows]

## Sheet: Fig 2
Date	Fluorecent Larvae	Fluorescent larvae -95%CI	Fluorescent larvae +95%CI	Released/ha/week
5-11 May				2804.48
12-18 May	0.0058698	0.00532125	0.00922454	3160.32
19-25 May	0.0441357	0.0236276	0.0410733	3029.21
26 May-1 June	0.12378	0.0848531	0.124621	2777.58
2-8 June	0.111111	0.0653225	0.0744344	2546.98
9-15 June	0.0685225	0.0456914	0.0704817	2465.05
16-22 June	0.168831	0.0982361	0.115896	0
23-29 June	0.0822943	0.0558943	0.0882597	0
30 June-6 July	0.0131579	0.0121416	0.023985

## Sheet: Fig 3
Date	Weekly rainfall	Mean temperature	Treated area (number of males released/Ha/week)	% fluorescence	Area B	Area A	Ovitrap Index Control area	Adult density/ha Treated area
2011-05-07
2011-05-08			820.5
2011-05-09
2011-05-10
2011-05-11					1.68	1.2	0.357143
2011-05-12
2011-05-13
2011-05-14
2011-05-15			3755.48
2011-05-16
2011-05-17
2011-05-18				0.0058698	1.33333	1.31579	0.333333
2011-05-19
2011-05-20
2011-05-21
2011-05-22			3462.7
2011-05-23
2011-05-24
2011-05-25				0.0441357	2.84314	2.81818	0.2
2011-05-26
2011-05-27
2011-05-28
2011-05-29			2806.08
2011-05-30
2011-05-31								302.239
2011-06-01				0.12378	2.14286	1.85185	0.3
2011-06-02
2011-06-03
2011-06-04
2011-06-05			2745.33
2011-06-06
2011-06-07
2011-06-08				0.111111	1.88364	1.702	0.27027
2011-06-09
2011-06-10
2011-06-11
2011-06-12			2059.87
2011-06-13
2011-06-14
2011-06-15				0.0685225	0.711111	0.909091	0.45
2011-06-16
2011-06-17		24.7
2011-06-18		24.6
2011-06-19		24.7	1133.67
2011-06-20		25.4
2011-06-21		24.8
2011-06-22		24.4		0.168831	1.55729	1.52128	0.307692
2011-06-23		24.3
2011-06-24		24.5
2011-06-25		24.6
2011-06-26	0	24.6	0
2011-06-27		25.7
2011-06-28		25.8
2011-06-29		25.7		0.0822943	1.05263	1.08571	0.35
2011-06-30		25.4
2011-07-01		24.8
2011-07-02		24.6
2011-07-03	0	25.4	5984.62
2011-07-04		25.1
2011-07-05		24.8
2011-07-06		25		0.0131579	2.43956	2.29814	0.189189
2011-07-07		26.8
2011-07-08		26.8
2011-07-09		26.3
2011-07-10	0.6	23.7	19129.7
2011-07-11		23.6
2011-07-12		24.2
2011-07-13		23.4		0.407755	8.05556	9.06667	0.075
2011-07-14		23.5
2011-07-15		24.8
2011-07-16		24.9
2011-07-17	0	24.1	17609.5
2011-07-18		23.2
2011-07-19		24.3
2011-07-20		24.1		0.28164	2.05568	1.83662	0.238806
2011-07-21		24.2
2011-07-22		24.1
2011-07-23		24.7
2011-07-24	0	24.8	22370.4
2011-07-25		23.6
2011-07-26		23.1
2011-07-27		22.9		0.115385	0.768382	0.998748	0.298246
2011-07-28		22.5
2011-07-29		23.6						432.139
2011-07-30		25
2011-07-31	2.8	23.9	19668.9
2011-08-01		24.8
2011-08-02		24.6
2011-08-03		25.4		0.157895	1.28571	1.78302	0.222222
2011-08-04		25.1
2011-08-05		24.8
2011-08-06		25
2011-08-07	0	26.8	18426
2011-08-08		26.8
2011-08-09		26.3
2011-08-10		23.7		0.13431	1.80556	1.25	0.276923
2011-08-11		23.6
2011-08-12		24.2
2011-08-13		23.4
2011-08-14	0	23.5	8869.05
2011-08-15		24.8
2011-08-16		24.9
2011-08-17		24.1		0.11841	1.83103	1.01724	0.254237
2011-08-18		23.2
2011-08-19		24.3
2011-08-20		24.1
2011-08-21	0	24.2	9722.22
2011-08-22		24.1
2011-08-23		24.7
2011-08-24		24.8		0.248963	3.00926	2.45283	0.123077
2011-08-25		23.6
2011-08-26		23.1
2011-08-27		22.9
2011-08-28	1.2	22.5	4519.93
2011-08-29		23.6
2011-08-30		25
2011-08-31		23.9		0.0195122	2.6383	1.68707	0.145161	561.711
2011-09-01		26.6
2011-09-02		25.5
2011-09-03		25.6
2011-09-04	0	24.1	3900.05
2011-09-05		23.6
2011-09-06		24.5		0.153846	1.88652	0.569106	0.214286
2011-09-07		25.8
2011-09-08		26
2011-09-09		25.9
2011-09-10		26.4
2011-09-11	0	26.3	7606.79
2011-09-12		26.6
2011-09-13		25.5
2011-09-14		21.5		0.24649	1.84	1.58491	0.25
2011-09-15
2011-09-16
2011-09-17		27
2011-09-18	0	24.2	16173.7
2011-09-19		24
2011-09-20		23.6
2011-09-21		24.7		0.404984	6.37681	6.11111	0.0545455
2011-09-22		26.7
2011-09-23		26.5						541.646
2011-09-24		27.6
2011-09-25	0	27.5	17762.2
2011-09-26		26.5
2011-09-27		26.5
2011-09-28		26.9		0.17623	2.67677	0.861789	0.169811
2011-09-29		26.6
2011-09-30		27.1
2011-10-01		26.7
2011-10-02	0	26.6	19222.3
2011-10-03		28.3
2011-10-04		28.1
2011-10-05		27.2		0.140065	2.48724	0.755814	0.123077
2011-10-06		27.6
2011-10-07		27.5
2011-10-08		26.8
2011-10-09	0	27.4	24690.9
2011-10-10		27.8
2011-10-11		28.8		0.415929	1.49026	0.404762	0.137255
2011-10-12		28.7
2011-10-13		27.1
2011-10-14		28.1
2011-10-15		28
2011-10-16	4.2	28.9	17353.7
2011-10-17		29.4
2011-10-18		26.7
2011-10-19		25.2		0.232535	2.46857	3.08571	0.185185
2011-10-20		24.4
2011-10-21		24.3
2011-10-22		25.7
2011-10-23	10.4	27	21802.1
2011-10-24		27.6
2011-10-25		28.4
2011-10-26		29.2		0.26062	1.77121	1.25455	0.231884
2011-10-27		29.4
2011-10-28		28.5
2011-10-29		28.8
2011-10-30	0	28.9	31322.3
2011-10-31		29.5
2011-11-01		29.7		0.576305	2.44083	2.04858	0.19697
2011-11-02		27.6
2011-11-03		25.6
2011-11-04		23.9
2011-11-05		25
2011-11-06	0.6	24.7	30399.3
2011-11-07		26.8
2011-11-08		27
2011-11-09		24.8		0.382857	2.22222	1.9462	0.234375
2011-11-10		24.2
2011-11-11		25.3						489.911
2011-11-12		26.8
2011-11-13	8.4	27.2	16670.6
2011-11-14		27.7
2011-11-15		28.7
2011-11-16		29.9		0.335686	2.0058	1.73295	0.180328
2011-11-17		30.7
2011-11-18		29.8
2011-11-19		28.7
2011-11-20	0	28.4	15951.5
2011-11-21		28.5
2011-11-22		28.9
2011-11-23		30		0.346747	2.03434	2.1528	0.207547
2011-11-24		29.5
2011-11-25		28.9
2011-11-26		28.2
2011-11-27	0	28.6	17385.8
2011-11-28		27.7
2011-11-29		28.3
2011-11-30		28.8		0.109439	1.89962	1.65035	0.186441
2011-12-01		29.7
2011-12-02		30.3
2011-12-03		29.7
2011-12-04	0	29.3	17926.5
2011-12-05		28.4
2011-12-06		28.3
2011-12-07		27.8		0.302703	1.87121	1.54762	0.230769
2011-12-08		28.7
2011-12-09		29.5
2011-12-10		30.7
2011-12-11	0	30.7	25420.4
2011-12-12		26.6
2011-12-13		24.5
2011-12-14		27.5		0.371875	3.95122	2.29787	0.148148
2011-12-15		28.2
2011-12-16		28.5
2011-12-17		29
2011-12-18	5.4	28.3	29402.3
2011-12-19		28.9
2011-12-20		25.8
2011-12-21		28.7		0.202815	2.63636	1.33333	0.2
2011-12-22		28.2
2011-12-23		28.1
2011-12-24		28.7
2011-12-25	0	28.4	33863.6
2011-12-26		28.4
2011-12-27		29
2011-12-28		29.4		0.554019	1.57143	1.51505	0.233766
2011-12-29		30.3
2011-12-30		29.3
2011-12-31		29.5
2012-01-01	0.4	30	29492.3
2012-01-02		29.9
2012-01-03		30
2012-01-04		29.1		0.593519	2.89714	2.32143	0.179487
2012-01-05		26.3
2012-01-06		28.2
2012-01-07		28.7
2012-01-08	21.4	29.1	20532.5
2012-01-09		29.3
2012-01-10		29.1
2012-01-11		28.7		0.349572	1.91761	1.1475	0.296296
2012-01-12		28.5
2012-01-13		28.5
2012-01-14		29.1
2012-01-15	0	28.6	33154
2012-01-16		28.7
2012-01-17		28.7
2012-01-18		28.3		0.315897	2.49774	1.69118	0.184783
2012-01-19		28
2012-01-20		27.9
2012-01-21		27.9						208.512
2012-01-22	4.4	27	45108.5
2012-01-23		27.7
2012-01-24		28.5
2012-01-25		28.6		0.317168	1.70262	1.98143	0.191781
2012-01-26		28.9
2012-01-27		29.2
2012-01-28		29.3
2012-01-29	0	29.1	44219
2012-01-30		28.9
2012-01-31		29
2012-02-01		28.7		0.473132	1.53605	0.781499	0.22449
2012-02-02		28.1
2012-02-03		28.4
2012-02-04		28.5
2012-02-05	0	28.8	38764.6
2012-02-06		27.9
2012-02-07		28.6
2012-02-08		29.4		0.312568	1.56528	0.884722	0.244898
2012-02-09		29.5
2012-02-10		24.8
2012-02-11		25
2012-02-12	96.6	24.9	42902.7
2012-02-13		26.7
2012-02-14		27.6
2012-02-15		27.6		0.31856	1.53194	1.18435	0.276596
2012-02-16		27.3
2012-02-17		27.4
2012-02-18		26.9
2012-02-19	48.6	22.9	75338.2
2012-02-20		26.2
2012-02-21		26.6
2012-02-22		27.2		0.281437	1.49143	1.19505	0.241379
2012-02-23		27
2012-02-24		27.2
2012-02-25		26.7
2012-02-26	0	28	91624.6
2012-02-27		28.1
2012-02-28		28.1
2012-02-29		28.3		0.163082	1.21951	1.35	0.4
2012-03-01		28.4
2012-03-02		28.5
2012-03-03		28.6
2012-03-04	0	28.7	102265
2012-03-05		28.8
2012-03-06		28.7
2012-03-07		28.1		0.249231	0.849689	0.877812	0.460526
2012-03-08		28.7
2012-03-09		28.6
2012-03-10		28.4
2012-03-11	0	28.3	105455
2012-03-12		25.8
2012-03-13		25.8
2012-03-14		26.6		0.893204	0.791111	0.712	0.280899
2012-03-15		26.2
2012-03-16		28.4
2012-03-17		28.9
2012-03-18	0	30.9	98614.5
2012-03-19		26.5
2012-03-20		28.2
2012-03-21		28.8		0.868421	0.827922	0.56391	0.466667
2012-03-22		28.8
2012-03-23		29.2
2012-03-24		28.9
2012-03-25	0.6	30.3	47210.2
2012-03-26		28.4
2012-03-27		28.3		0.801932	0.581395	0.480769	0.32
2012-03-28		28.1
2012-03-29		29.4
2012-03-30		28.7
2012-03-31		28.9
2012-04-01	0	29	64653.8
2012-04-02		28.4
2012-04-03		28.3
2012-04-04		28.4		0.37	0.67	0.521111	0.298507
2012-04-05		28.9
2012-04-06		29.1
2012-04-07		29.5
2012-04-08	0	28.6	83837
2012-04-09		28.7
2012-04-10		28.7
2012-04-11		27.7		0.968	1.07843	0.588235	0.2125
2012-04-12		28
2012-04-13		28.1
2012-04-14		28.3						64.2453
2012-04-15	0	28	63474.7
2012-04-16		29.5
2012-04-17		28.6
2012-04-18		28		0.0970149	0.956522	0.486957	0.2875
2012-04-19		28
2012-04-20		28.4
2012-04-21		28.1
2012-04-22	0	29.9	74074.5
2012-04-23		30
2012-04-24		29
2012-04-25		27.7		0.708197	1.06957	1.23	0.243902
2012-04-26		27.7
2012-04-27		28.1
2012-04-28		27.6
2012-04-29	0	26.9	70894.9
2012-04-30		27.9
2012-05-01		28.2
2012-05-02		28.6		0.820359	1.26	0.684783	0.222222
2012-05-03		27.6
2012-05-04		26.5
2012-05-05		26.6
2012-05-06	0	26.8	73258.2
2012-05-07		27.3
2012-05-08		26.7
2012-05-09		26.5		0.783654	1.06481	1	0.173913
2012-05-10		27.1
2012-05-11		27.7
2012-05-12		27.8
2012-05-13	0	28.1	40406.7
2012-05-14		28.5						24.7822
2012-05-15		28
2012-05-16		27.9		0.917808	0.578947	0.648421	0.246753
2012-05-17		26.9
2012-05-18		25.8
2012-05-19		25.5
2012-05-20	0	26.2	45022.4
2012-05-21		25.3
2012-05-22		24.2
2012-05-23		25.1		0.787879	0.855204	0.54902	0.202381
2012-05-24		26.2
2012-05-25		25.1
2012-05-26		25.9
2012-05-27	0	26.7	48175.6
2012-05-28		27.5
2012-05-29		26.9
2012-05-30		26.4		0.784091	0.528182	0.246047	0.26506
2012-05-31		26.6
2012-06-01		26.7
2012-06-02		27
2012-06-03	0	27.2	47125.2
2012-06-04		26.6
2012-06-05		27
2012-06-06		26.2		0.804348	0.5	0.434783	0.2
2012-06-07		26.5
2012-06-08		26.4
2012-06-09		25.8
2012-06-10	0	25.7	52106.3
2012-06-11		25.4						5.32931
2012-06-12		24.9
2012-06-13		25.9		0.0638298	0.585714	0.216931	0.170732
2012-06-14		25.6
2012-06-15		24.7
2012-06-16		25.4
2012-06-17	0.2	25.8	60899.9
2012-06-18		26.2
2012-06-19		27.2
2012-06-20		27		1	0.557692	0.464	0.172414
2012-06-21		26.7
2012-06-22		27
2012-06-23		27.7
2012-06-24	0.2	25.2	43468.5
2012-06-25		24.5
2012-06-26		24.9
2012-06-27		24.7		0.5	0.347826	0.142857	0.25
2012-06-28		23.7
2012-06-29		24.7
2012-06-30		25.2
2012-07-01	0	23.3	29009.1
2012-07-02		23.3
2012-07-03		23.4
2012-07-04		23.3		0.5	0.52381	0.654762	0.159091
2012-07-05		23.6
2012-07-06		23.6
2012-07-07		24.6
2012-07-08	0	25	48025.8
2012-07-09		25.3
2012-07-10		24.5
2012-07-11		24.2		1	0.631944	0.295455	0.230769
2012-07-12		25.5
2012-07-13		27						38.9582
2012-07-14		27.2
2012-07-15	0	24.8	6172.06
2012-07-16		24.3
2012-07-17		22.9
2012-07-18		23.8		0.15	0.548942	0.247024	0.168675
2012-07-19		24.9
2012-07-20		24.3
2012-07-21		23.9
2012-07-22	0.2	24.3	5267.91
2012-07-23		23.8
2012-07-24		23.1
2012-07-25		23.4		0.609053	0.54	0.30566	0.185185
2012-07-26		23.6
2012-07-27		23.6
2012-07-28		23.5
2012-07-29	0	23.5	5405.01
2012-07-30		24.1
2012-07-31		23.2
2012-08-01		22.8		0.32967	0.14693	0.531746	0.179104
2012-08-02		22.6
2012-08-03		23.4
2012-08-04		23.5
2012-08-05	0.4	23.2	2560.16
2012-08-06		24.7
2012-08-07		24.7
2012-08-08		24.4		0.516854	0.111607	0.480769	0.16
2012-08-09		24.5
2012-08-10		23.5
2012-08-11		23.5
2012-08-12	0	23.9	4895.04					12.6276
2012-08-13		24.4
2012-08-14		23.2
2012-08-15		23.9		0	0.608696	0.186667	0.107143
2012-08-16		24.3
2012-08-17		23.8
2012-08-18		23.1
2012-08-19	0	23.5	5345.42
2012-08-20		22.5
2012-08-21		22.4
2012-08-22		23.6		0.275862	0.530303	0	0.171429
2012-08-23		23.1
2012-08-24		21.5
2012-08-25		21.4
2012-08-26	0.4	22.4	7702.9
2012-08-27		24.3
2012-08-28		25.2
2012-08-29		26		0.294118	0.777778	0.340426	0.1875
2012-08-30		26.5
2012-08-31		25.7
2012-09-01		24.9
2012-09-02	0	25.3	8623.37
2012-09-03		25.2
2012-09-04		23
2012-09-05		24		0.617021	0	0.24	0.166667
2012-09-06		23.2
2012-09-07		25.5
2012-09-08		24.1						23.3487
2012-09-09	0	25.4	7733.4
2012-09-10		26.1
2012-09-11		26.6
2012-09-12		27.1		0.43299	1.05691	1.13043	0.115385
2012-09-13		26.7
2012-09-14		26.4
2012-09-15		25.8
2012-09-16	0	26.3	6671.87
2012-09-17		26.3
2012-09-18		26.5
2012-09-19		27.3		0	0.215909	0.431818	0.105263
2012-09-20		28
2012-09-21		28.2
2012-09-22		28.3
2012-09-23	0	27.5	8034.74
2012-09-24		26.5
2012-09-25		26
2012-09-26		27.9		0.707602	1.44628	0.502392	0.157143
2012-09-27		28.2
2012-09-28		24.1
2012-09-29		23.3
2012-09-30	0	25.2	8003.61
2012-10-01		25.2
2012-10-02		26.3
2012-10-03		26.4		0.423077	0.726287	1.271	0.134328
2012-10-04		26.7
2012-10-05		26.2
2012-10-06		26.4
2012-10-07	0	26.9	4275.78
2012-10-08		26.6
2012-10-09		26.3
2012-10-10		26.7
2012-10-11		27.8
2012-10-12		27.8						22.7284
2012-10-13		27.2
2012-10-14	0	26.7	6225.28
2012-10-15		27
2012-10-16		27.2
2012-10-17		28.2		0.00995025
2012-10-18		28.3
2012-10-19		28.3
2012-10-20		28.1
2012-10-21	0	28.2	4863.6
2012-10-22		28.2

## Sheet: SI 3
Date	Area A	Area B	Area C
2011-05-08	0.8205	0.8205
2011-05-09
2011-05-10
2011-05-11
2011-05-12
2011-05-13
2011-05-14
2011-05-15	3.75548	3.75548
2011-05-16
2011-05-17
2011-05-18
2011-05-19
2011-05-20
2011-05-21
2011-05-22	3.4627	3.4627
2011-05-23
2011-05-24
2011-05-25
2011-05-26
2011-05-27
2011-05-28
2011-05-29	2.80608	2.80608
2011-05-30
2011-05-31
2011-06-01
2011-06-02
2011-06-03
2011-06-04
2011-06-05	2.74533	2.74533
2011-06-06
2011-06-07
2011-06-08
2011-06-09
2011-06-10
2011-06-11
2011-06-12	2.05987	2.05987
2011-06-13
2011-06-14
2011-06-15
2011-06-16
2011-06-17
2011-06-18
2011-06-19	1.13367	1.13367
2011-06-20
2011-06-21
2011-06-22
2011-06-23
2011-06-24
2011-06-25
2011-06-26	0	0
2011-06-27
2011-06-28
2011-06-29
2011-06-30
2011-07-01
2011-07-02
2011-07-03	5.98462	5.98462
2011-07-04
2011-07-05
2011-07-06
2011-07-07
2011-07-08
2011-07-09
2011-07-10	19.1297	19.1297
2011-07-11
2011-07-12
2011-07-13
2011-07-14
2011-07-15
2011-07-16
2011-07-17	17.6095	17.6095
2011-07-18
2011-07-19
2011-07-20
2011-07-21
2011-07-22
2011-07-23
2011-07-24	22.3704	22.3704
2011-07-25
2011-07-26
2011-07-27
2011-07-28
2011-07-29
2011-07-30
2011-07-31	19.6689	19.6689
2011-08-01
2011-08-02
2011-08-03
2011-08-04
2011-08-05
2011-08-06
2011-08-07	18.426	18.426
2011-08-08
2011-08-09
2011-08-10
2011-08-11
2011-08-12
2011-08-13
2011-08-14	8.86905	8.86905
2011-08-15
2011-08-16
2011-08-17
2011-08-18
2011-08-19
2011-08-20
2011-08-21	9.72222	9.72222
2011-08-22
2011-08-23
2011-08-24
2011-08-25
2011-08-26
2011-08-27
2011-08-28	4.51993	4.51993
2011-08-29
2011-08-30
2011-08-31
2011-09-01
2011-09-02
2011-09-03
2011-09-04	3.90005	3.90005
2011-09-05
2011-09-06
2011-09-07
2011-09-08
2011-09-09
2011-09-10
2011-09-11	7.60679	7.60679
2011-09-12
2011-09-13
2011-09-14
2011-09-15
2011-09-16
2011-09-17
2011-09-18	16.1737	16.1737
2011-09-19
2011-09-20
2011-09-21
2011-09-22
2011-09-23
2011-09-24
2011-09-25	17.7622	17.7622
2011-09-26
2011-09-27
2011-09-28
2011-09-29
2011-09-30
2011-10-01
2011-10-02	19.2223	19.2223
2011-10-03
2011-10-04
2011-10-05
2011-10-06
2011-10-07
2011-10-08
2011-10-09	24.6909	24.6909
2011-10-10
2011-10-11
2011-10-12
2011-10-13
2011-10-14
2011-10-15
2011-10-16	17.3537	17.3537
2011-10-17
2011-10-18
2011-10-19
2011-10-20
2011-10-21
2011-10-22
2011-10-23	21.8021	21.8021
2011-10-24
2011-10-25
2011-10-26
2011-10-27
2011-10-28
2011-10-29
2011-10-30	31.3223	31.3223
2011-10-31
2011-11-01
2011-11-02
2011-11-03
2011-11-04
2011-11-05
2011-11-06	30.3993	30.3993
2011-11-07
2011-11-08
2011-11-09
2011-11-10
2011-11-11
2011-11-12
2011-11-13	16.6706	16.6706
2011-11-14
2011-11-15
2011-11-16
2011-11-17
2011-11-18
2011-11-19
2011-11-20	15.9515	15.9515
2011-11-21
2011-11-22
2011-11-23
2011-11-24
2011-11-25
2011-11-26
2011-11-27	17.3858	17.3858
2011-11-28
2011-11-29
2011-11-30
2011-12-01
2011-12-02
2011-12-03
2011-12-04	17.9265	17.9265
2011-12-05
2011-12-06
2011-12-07
2011-12-08
2011-12-09
2011-12-10
2011-12-11	25.4204	25.4204
2011-12-12
2011-12-13
2011-12-14
2011-12-15
2011-12-16
2011-12-17
2011-12-18	29.4023	29.4023
2011-12-19
2011-12-20
2011-12-21
2011-12-22
2011-12-23
2011-12-24
2011-12-25	33.8636	33.8636
2011-12-26
2011-12-27
2011-12-28
2011-12-29
2011-12-30
2011-12-31
2012-01-01	29.4923	29.4923
2012-01-02
2012-01-03
2012-01-04
2012-01-05
2012-01-06
2012-01-07
2012-01-08	20.5325	20.5325
2012-01-09
2012-01-10
2012-01-11
2012-01-12
2012-01-13
2012-01-14
2012-01-15	33.154	33.154
2012-01-16
2012-01-17
2012-01-18
2012-01-19
2012-01-20
2012-01-21
2012-01-22	45.1085	45.1085
2012-01-23
2012-01-24
2012-01-25
2012-01-26
2012-01-27
2012-01-28
2012-01-29	44.219	44.219
2012-01-30
2012-01-31
2012-02-01
2012-02-02
2012-02-03
2012-02-04
2012-02-05	38.7646	38.7646
2012-02-06
2012-02-07
2012-02-08
2012-02-09
2012-02-10
2012-02-11
2012-02-12	42.9027	42.9027
2012-02-13
2012-02-14
2012-02-15
2012-02-16
2012-02-17
2012-02-18
2012-02-19	75.3382
2012-02-20
2012-02-21
2012-02-22
2012-02-23
2012-02-24
2012-02-25
2012-02-26	91.6246
2012-02-27
2012-02-28
2012-02-29
2012-03-01
2012-03-02
2012-03-03
2012-03-04	102.265
2012-03-05
2012-03-06
2012-03-07
2012-03-08
2012-03-09
2012-03-10
2012-03-11	105.455
2012-03-12
2012-03-13
2012-03-14
2012-03-15
2012-03-16
2012-03-17
2012-03-18	98.6145
2012-03-19
2012-03-20
2012-03-21
2012-03-22
2012-03-23
2012-03-24
2012-03-25	47.2102
2012-03-26
2012-03-27
2012-03-28
2012-03-29
2012-03-30
2012-03-31
2012-04-01	64.6538
2012-04-02
2012-04-03
2012-04-04
2012-04-05
2012-04-06
2012-04-07
2012-04-08	83.837
2012-04-09
2012-04-10
2012-04-11
2012-04-12
2012-04-13
2012-04-14
2012-04-15	63.4747
2012-04-16
2012-04-17
2012-04-18
2012-04-19
2012-04-20
2012-04-21
2012-04-22	74.0745
2012-04-23
2012-04-24
2012-04-25
2012-04-26
2012-04-27
2012-04-28
2012-04-29	70.8949
2012-04-30
2012-05-01
2012-05-02
2012-05-03
2012-05-04
2012-05-05
2012-05-06	73.2582
2012-05-07
2012-05-08
2012-05-09
2012-05-10
2012-05-11
2012-05-12
2012-05-13	40.4067
2012-05-14
2012-05-15
2012-05-16
2012-05-17
2012-05-18
2012-05-19
2012-05-20	45.0224
2012-05-21
2012-05-22
2012-05-23
2012-05-24
2012-05-25
2012-05-26
2012-05-27	48.1756
2012-05-28
2012-05-29
2012-05-30
2012-05-31
2012-06-01
2012-06-02
2012-06-03	47.1252
2012-06-04
2012-06-05
2012-06-06
2012-06-07
2012-06-08
2012-06-09
2012-06-10	52.1063
2012-06-11
2012-06-12
2012-06-13
2012-06-14
2012-06-15
2012-06-16
2012-06-17	60.8999
2012-06-18
2012-06-19
2012-06-20
2012-06-21
2012-06-22
2012-06-23
2012-06-24	43.4685
2012-06-25
2012-06-26
2012-06-27
2012-06-28
2012-06-29
2012-06-30
2012-07-01	29.0091
2012-07-02
2012-07-03
2012-07-04
2012-07-05
2012-07-06
2012-07-07
2012-07-08	48.0258
2012-07-09
2012-07-10
2012-07-11
2012-07-12
2012-07-13
2012-07-14
2012-07-15	6.17206	3.75138	1.50352
2012-07-16
2012-07-17
2012-07-18
2012-07-19
2012-07-20
2012-07-21
2012-07-22	5.26791	5.26791	9.57366
2012-07-23
2012-07-24
2012-07-25
2012-07-26
2012-07-27
2012-07-28
2012-07-29	5.40501	5.40501	5.15182
2012-07-30
2012-07-31
2012-08-01
2012-08-02
2012-08-03
2012-08-04
2012-08-05	2.56016	2.56016	1.17646
2012-08-06
2012-08-07
2012-08-08
2012-08-09
2012-08-10
2012-08-11
2012-08-12	4.89504	4.89504	9.22763
2012-08-13
2012-08-14
2012-08-15
2012-08-16
2012-08-17
2012-08-18
2012-08-19	5.34542	5.34542	3.81257
2012-08-20
2012-08-21
2012-08-22
2012-08-23
2012-08-24
2012-08-25
2012-08-26	7.7029	7.7029	12.254
2012-08-27
2012-08-28
2012-08-29
2012-08-30
2012-08-31
2012-09-01
2012-09-02	8.62337	8.62337	14.665
2012-09-03
2012-09-04
2012-09-05
2012-09-06
2012-09-07
2012-09-08
2012-09-09	7.7334	7.7334	14.9935
2012-09-10
2012-09-11
2012-09-12
2012-09-13
2012-09-14
2012-09-15
2012-09-16	6.67187	6.67187	4.12007
2012-09-17
2012-09-18
2012-09-19
2012-09-20
2012-09-21
2012-09-22
2012-09-23	8.03474	8.03474	12.9476
2012-09-24
2012-09-25
2012-09-26
2012-09-27
2012-09-28
2012-09-29
2012-09-30	8.00361	8.00361	6.25599

## Sheet: SI 7
	Phase 2 - Area A	Phase 2 - Area B	Phase 2 - Area C	Phase 2 - Area D	Phase 3 - Area A	Phase 3 - Area B	Phase 3 - Area C	Phase 3 - Area D
Fluorescence	0.322887	0.263744	0.121951	0.0349229	0.636442	0.326458	0.110741	0.0204275
Low95%CI	0.259351	0.20891	0.0766893	0.0034741	0.504156	0.223184	0.055107	0.00894619
High95%CI	0.388599	0.324492	0.17424	0.089814	0.764988	0.430932	0.18418	0.0338713
